# Supplementary material for: Transcriptomic characterization of Coccidioides morphological states using RiboMarker-enhanced RNA sequencing
Source: G3 (Bethesda). 2026 Apr 28;16(7):jkag111. doi: 10.1093/g3journal/jkag111 (PMC13334182; doi:10.1093/g3journal/jkag111)
Supplement: jkag111_Supplementary_Data [file jkag111_supplementary_data.zip]

Archive with 3 entries (3 files):
- Supplemental_Figures_G3-2026-406762.pdf
- Supplemental_Files_G3-2026-406762.xlsx
- Supplemental_Material_Legends_G3-2026-406762.docx
