# Supplementary material for: Transcriptomic characterization of Coccidioides morphological states using RiboMarker-enhanced RNA sequencing
Source: G3 (Bethesda). 2026 Apr 28;16(7):jkag111. doi: 10.1093/g3journal/jkag111 (PMC13334182; doi:10.1093/g3journal/jkag111)
Supplement: jkag111_Supplementary_Data [file jkag111_supplementary_data.zip › Supplemental_Files_G3-2026-406762.xlsx]

## Sheet: S1
Name	RNA Sequences		5-end	3'-end
SR_20_4N-T1	NNNNGAGCGTGATCAGNNNN		P	OH
SR_30_4N-T1	NNNNUAUCAGUGCGTGATGUCUCAGUNNNN		P	OH
SR_40_4N-T1	NNNNCAUCGAUCUGAUCCGTGATACGAAGUCUACUGNNNN		P	OH
SR_50_4N-T1	NNNNAUGUCACUAUGAGUCACACGTGATAUCACACUCUACUACUCUNNNN		P	OH
SR_60_4N-T1	NNNNGACAGUGAUGACAACACACUCAGCGTGATGUACUCAUAGCAAGCGACACUAUNNNN		P	OH
SR_20_4N-T2	NNNNGAGACATCGCAGNNNN		OH	OH
SR_30_4N-T2	NNNNUAUCAGUGACATCGGUCUCAGUNNNN		OH	OH
SR_40_4N-T2	NNNNCAUCGAUCUGAUCACATCGACGAAGUCUACUGNNNN		OH	OH
SR_50_4N-T2	NNNNAUGUCACUAUGAGUCACAACATCGAUCACACUCUACUACUCUNNNN		OH	OH
SR_60_4N-T2	NNNNGACAGUGAUGACAACACACUCAGACATCGGUACUCAUAGCAAGCGACACUAUNNNN		OH	OH
SR_20_4N-T3	NNNNGAGGCCTAACAGNNNN		OH	P
SR_30_4N-T3	NNNNUAUCAGUGGCCTAAGUCUCAGUNNNN		OH	P
SR_40_4N-T3	NNNNCAUCGAUCUGAUCGCCTAAACGAAGUCUACUGNNNN		OH	P
SR_50_4N-T3	NNNNAUGUCACUAUGAGUCACAGCCTAAAUCACACUCUACUACUCUNNNN		OH	P
SR_60_4N-T3	NNNNGACAGUGAUGACAACACACUCAGGCCTAAGUACUCAUAGCAAGCGACACUAUNNNN		OH	P
SR_20_4N-T4	NNNNGAGTGGTCACAGNNNN		P	P
SR_30_4N-T4	NNNNUAUCAGUGTGGTCAGUCUCAGUNNNN		P	P
SR_40_4N-T4	NNNNCAUCGAUCUGAUCTGGTCAACGAAGUCUACUGNNNN		P	P
SR_50_4N-T4	NNNNAUGUCACUAUGAGUCACATGGTCAAUCACACUCUACUACUCUNNNN		P	P
SR_60_4N-T4	NNNNGACAGUGAUGACAACACACUCAGTGGTCAGUACUCAUAGCAAGCGACACUAUNNNN		P	P
Red Text are internal barcodes used for bioinformatics identification
P= Phosphate moiety
OH= Hydroxyl moiety

## Sheet: S2
	baseMean	log2FoldChange	lfcSE	stat	pvalue	padj	Cluster
CPSG_10224	710.201	3.43402	0.253331	332.174	7.40076798053789e-73	1.3903705950805298e-70	1
CPSG_07300	9.44631	4.17995	1.22118	41.2411	1.10819601523724e-09	7.0323656469143306e-09	1
CPSG_07304	22.0021	2.14462	0.618453	20.0891	4.34226344112304e-05	0.000130874	1
CPSG_07307	20.4141	1.29709	0.473013	20.628	3.31652905845429e-05	0.000102853	1
CPSG_03496	33.8685	0.78769	0.344907	15.1294	0.000518422	0.00124404	1
CPSG_03495	129.528	1.69074	0.239797	78.072	1.11397839170447e-17	1.41255625903698e-16	1
CPSG_03493	171.623	7.72095	1.05814	222.46	4.9365372966211394e-49	3.3247112981677604e-47	1
CPSG_03484	8.77158	1.73286	0.782159	11.0231	0.00403974	0.00788401	1
CPSG_03483	79.9819	1.18639	0.287964	20.3008	3.90595273316027e-05	0.000118759	1
CPSG_03480	387.477	1.6453	0.233069	74.3366	7.21144540380539e-17	8.69636971921734e-16	1
CPSG_03478	52.4107	0.858663	0.351737	24.3235	5.22667115739345e-06	1.88641078830292e-05	1
CPSG_03507	44.2107	1.89527	0.574919	16.5329	0.000257	0.0006614	1
CPSG_03476	20.9127	1.32789	0.468298	18.0076	0.000122939	0.000339653	1
CPSG_03474	42.2946	5.06239	0.943851	82.286	1.3546222897452e-18	1.81779107640808e-17	1
CPSG_03470	67.1706	0.759055	0.300815	15.9975	0.000335886	0.000841661	1
CPSG_03469	64.3305	2.11366	0.334068	97.7108	6.05867880470787e-22	1.0153264785636e-20	1
CPSG_07316	5.05733	2.80144	1.22512	11.451	0.00326179	0.00651628	1
CPSG_03464	140.253	3.01573	0.332906	152.696	6.9592355787612795e-34	2.14146477572314e-32	1
CPSG_03460	98.7557	2.01898	0.291381	64.7618	8.65275907947222e-15	8.84986347684128e-14	1
CPSG_07317	13.0104	3.10365	0.878577	41.6793	8.90140350395589e-10	5.7508705533702306e-09	1
CPSG_07330	22.1286	0.924277	0.425679	11.7143	0.00285937	0.00578438	1
CPSG_03454	8.4991	3.75664	1.21072	26.6376	1.64327239648164e-06	6.49574841554952e-06	1
CPSG_07341	33.7235	1.57039	0.432247	23.7912	6.82031700605501e-06	2.40445644969021e-05	1
CPSG_03475	22.8832	3.51354	0.79368	43.3692	3.82385815877959e-10	2.58264175927413e-09	1
CPSG_03528	12.2613	2.02403	0.774791	14.1083	0.000863818	0.00197085	1
CPSG_07292	27.2918	1.3175	0.420473	21.2568	2.42185259693831e-05	7.71512971420911e-05	1
CPSG_07285	31.4226	1.33343	0.41036	17.1826	0.000185713	0.000492513	1
CPSG_03612	217.292	1.93842	0.301835	41.8649	8.112593498625021e-10	5.2842887761573e-09	1
CPSG_07242	2.40671	3.38025	1.25339	25.64	2.7060528756775e-06	1.02594325435272e-05	1
CPSG_03603	82.4729	5.30373	0.681416	244.192	9.424867694240171e-54	7.73380809990581e-52	1
CPSG_03598	132.165	0.754744	0.377855	19.2816	6.50215280560786e-05	0.000188618	1
CPSG_03597	195.091	1.50556	0.277777	37.3027	7.94009902796231e-09	4.48097762534569e-08	1
CPSG_07248	14.8108	2.08731	0.663008	21.4678	2.17935404561756e-05	6.99883424726216e-05	1
CPSG_07249	18.0637	3.59242	0.878426	50.6877	9.846968953156399e-12	7.8985967816386e-11	1
CPSG_03587	4.72944	4.21005	1.22981	31.199	1.67970357837204e-07	7.7967515253563e-07	1
CPSG_03586	14.2071	3.13727	0.885392	32.1127	1.06370097470657e-07	5.10333417905256e-07	1
CPSG_03583	17.3187	2.00275	0.647565	16.4019	0.00027439	0.000701853	1
CPSG_03582	65.9029	1.10807	0.320981	16.3759	0.000277979	0.000710078	1
CPSG_03581	124.037	1.49135	0.251863	49.9552	1.4202646530228299e-11	1.11912465319315e-10	1
CPSG_03579	12.1333	1.88681	0.781925	13.3879	0.00123839	0.0027295	1
CPSG_07250	10.2069	4.00862	1.20812	30.969	1.88438647874672e-07	8.68472244788432e-07	1
CPSG_07254	28.4224	1.90146	0.539607	16.6973	0.00023672	0.000614971	1
CPSG_07260	10.4072	2.73975	0.888483	29.8115	3.36141863264364e-07	1.48773512823577e-06	1
CPSG_07261	29.849	1.56742	0.459773	16.8833	0.000215697	0.000564673	1
CPSG_07273	105.578	0.876273	0.260492	39.7529	2.33218759159259e-09	1.40858605891536e-08	1
CPSG_03551	83.9338	0.983387	0.276672	15.5541	0.000419245	0.00102781	1
CPSG_07280	3.26319	3.62745	1.23912	21.3614	2.29842462391591e-05	7.34487618179754e-05	1
CPSG_07282	21.1417	2.11405	0.611004	19.4675	5.92483542312907e-05	0.000173421	1
CPSG_07284	5.41994	2.14548	1.07981	11.4262	0.00330244	0.00658551	1
CPSG_03546	19.631	2.60548	0.637947	63.0135	2.073879163897e-14	2.04777639710383e-13	1
CPSG_03440	54.5944	3.12564	0.461035	161.243	9.694128600244159e-36	3.2189015849834e-34	1
CPSG_03616	14.9463	2.7987	0.761446	41.5754	9.37605144226246e-10	6.0085844924875905e-09	1
CPSG_03439	69.3106	1.16519	0.302954	21.1508	2.5536557017178e-05	8.10606849913891e-05	1
CPSG_07342	26.0912	0.529372	0.357481	28.6279	6.07484537788907e-07	2.58452450254768e-06	1
CPSG_03347	57.3507	1.9088	0.392004	37.3889	7.604973204760271e-09	4.3020525918212e-08	1
CPSG_07410	36.6938	2.19077	0.502537	36.1772	1.39389150972018e-08	7.61361246204465e-08	1
CPSG_03343	38.2101	2.53206	0.562091	32.5559	8.52268434756124e-08	4.14464874368118e-07	1
CPSG_03340	7.27693	2.73352	1.07124	18.5512	9.36838165615552e-05	0.000263934	1
CPSG_03332	103.753	4.92143	0.636899	93.5721	4.7982205926452305e-21	7.46285333570682e-20	1
CPSG_07414	66.6589	1.92303	0.42104	36.0223	1.50607358073209e-08	8.20126566960061e-08	1
CPSG_03327	64.979	2.57768	0.426938	54.7724	1.27738054648682e-12	1.1107453984615599e-11	1
CPSG_03326	43.0859	1.70227	0.374968	36.5986	1.12907603302201e-08	6.25813183209948e-08	1
CPSG_07415	54.7225	1.05836	0.297226	20.0513	4.42499375758899e-05	0.000133067	1
CPSG_03321	20.7487	0.820314	0.627752	11.488	0.00320194	0.00640837	1
CPSG_03350	16.3127	1.69397	0.714098	10.9467	0.00419723	0.00815569	1
CPSG_03316	125.97	2.43643	0.391328	39.705	2.38869225019299e-09	1.44149399612238e-08	1
CPSG_07427	10.2096	3.06549	1.04391	24.0374	6.03038483917029e-06	2.14932188551357e-05	1
CPSG_03301	3.12777	3.425	1.24474	15.4722	0.000436779	0.00106495	1
CPSG_07437	11.103	1.91691	0.717703	18.6351	8.983183889295e-05	0.000254387	1
CPSG_03295	6.68295	1.46257	0.783543	16.4215	0.00027172	0.00069602	1
CPSG_07452	132.782	1.58857	0.242151	52.8011	3.4228368171454497e-12	2.8413525625117897e-11	1
CPSG_07454	34.8196	1.54085	0.448055	22.9808	1.02277352566569e-05	3.47756970316409e-05	1
CPSG_03277	9.95581	2.20335	0.768346	32.7327	7.80166103275142e-08	3.8174131674306e-07	1
CPSG_03276	21.9297	2.43463	0.707029	25.2702	3.25577986930768e-06	1.2207464541485e-05	1
CPSG_03275	90.9541	5.0084	0.59837	256.597	1.9081263015903998e-56	1.74642482910947e-54	1
CPSG_07464	76.0156	2.92944	0.398427	86.4635	1.6776199068822302e-19	2.3715898049964797e-18	1
CPSG_03308	50.7883	1.00533	0.308066	17.123	0.000191331	0.000505519	1
CPSG_03353	122.476	0.832891	0.258948	12.5011	0.00192942	0.00407759	1
CPSG_07408	11.1284	4.56429	1.22639	56.6683	4.950331024635769e-13	4.43417982244351e-12	1
CPSG_03356	54.0353	1.55274	0.346466	27.4505	1.09443377972331e-06	4.46211465073942e-06	1
CPSG_03431	15.7231	0.639613	0.464162	17.8183	0.000135148	0.000369804	1
CPSG_03429	255.283	1.58243	0.221236	237.162	3.16842306575363e-52	2.48564530400166e-50	1
CPSG_03426	35.7728	0.726689	0.405	18.9053	7.84817860464238e-05	0.000224472	1
CPSG_07359	10.6512	1.92608	0.726299	21.9867	1.6812825935626e-05	5.49321575992832e-05	1
CPSG_07362	110.97	0.927201	0.236103	19.2698	6.54049025684251e-05	0.000189576	1
CPSG_03413	4.29739	0.718391	0.814352	12.764	0.00169177	0.00361711	1
CPSG_03411	16.9286	1.88416	0.567119	31.2438	1.64249937619121e-07	7.63895963949774e-07	1
CPSG_03402	4.14693	2.92649	1.23678	19.5444	5.70152311650722e-05	0.000167318	1
CPSG_03400	40.7049	1.11329	0.375701	15.2711	0.000482979	0.00116644	1
CPSG_07369	36.525	1.77158	0.43065	25.0472	3.63964630995101e-06	1.35400911968423e-05	1
CPSG_03389	14.1289	2.56466	0.775694	23.7182	7.07404602196291e-06	2.4865393673458e-05	1
CPSG_03385	199.817	3.67697	0.361014	165.611	1.09124285826988e-36	3.72745586851132e-35	1
CPSG_03384	48.9581	1.5067	0.372286	32.4222	9.1116965299079e-08	4.41006112047542e-07	1
CPSG_03382	73.5053	0.993717	0.286425	16.944	0.000209251	0.000549006	1
CPSG_03376	5.6939	2.53076	1.07005	24.8925	3.93251773931954e-06	1.45161551918315e-05	1
CPSG_03375	134.971	1.30111	0.333064	15.5186	0.000426763	0.00104338	1
CPSG_03373	12.5267	1.74292	0.697248	10.7534	0.00462302	0.00891271	1
CPSG_03372	14.8704	1.84635	0.668738	12.2354	0.00220356	0.00459842	1
CPSG_07390	3.08474	3.6148	1.25631	20.5771	3.40198632010107e-05	0.000105001	1
CPSG_03370	29.8932	1.60428	0.449345	20.5436	3.45951609553488e-05	0.000106501	1
CPSG_03366	35.9958	1.82161	0.540615	13.0243	0.00148528	0.00321511	1
CPSG_07401	35.1259	1.18517	0.382069	14.5404	0.000695969	0.00162317	1
CPSG_03357	23.6596	1.96587	0.534179	23.1328	9.47911540284553e-06	3.25813215507531e-05	1
CPSG_03438	7.01471	2.00704	0.922729	13.1868	0.00136937	0.00298777	1
CPSG_03617	3.01925	3.72724	1.24384	32.7044	7.912699672076e-08	3.86909335335278e-07	1
CPSG_07241	42.6336	2.15259	0.417676	45.714	1.18393593457453e-10	8.469056750428401e-10	1
CPSG_03625	39.7246	1.15526	0.363339	14.4413	0.000731317	0.0016952	1
CPSG_07046	81.8137	2.84335	0.41298	75.6276	3.78153742142438e-17	4.63855595387434e-16	1
CPSG_07048	83.4012	3.26214	0.820843	15.6932	0.000391077	0.000964053	1
CPSG_03923	59.2304	1.88529	0.339474	57.8332	2.76497032108627e-13	2.51774529620343e-12	1
CPSG_07066	115.828	1.6186	0.316012	44.3973	2.2869620112914501e-10	1.5851089124863701e-09	1
CPSG_07067	8.70706	2.14208	0.891603	11.9297	0.00256737	0.0052668	1
CPSG_03889	21.9557	1.48849	0.519654	15.6399	0.000401632	0.000988708	1
CPSG_07074	157.03	0.848312	0.201501	22.6772	1.19044766479894e-05	4.00877635801871e-05	1
CPSG_07076	32.9073	1.74934	0.477206	17.423	0.000164681	0.000442643	1
CPSG_07077	32.5908	1.15192	0.382973	15.0641	0.00053563	0.0012806	1
CPSG_03872	15.6441	2.86063	0.76417	40.7393	1.42422540917343e-09	8.86446834881353e-09	1
CPSG_03932	21.8621	1.23098	0.481178	10.5835	0.00503303	0.00960717	1
CPSG_03868	8.49994	2.83026	1.05683	19.0302	7.37312893201208e-05	0.000211733	1
CPSG_07090	53.9871	1.29153	0.347984	19.46	5.94726120681145e-05	0.000173935	1
CPSG_07091	20.0867	0.981261	0.451206	12.3679	0.00206226	0.00433523	1
CPSG_03857	87.3678	1.09606	0.259418	26.7283	1.57044336721269e-06	6.23787817975507e-06	1
CPSG_03848	36.0294	1.67205	0.430254	24.2507	5.42029944839596e-06	1.95037891946062e-05	1
CPSG_03847	58.0186	3.58353	0.575502	84.0016	5.744970698871261e-19	7.92505080451606e-18	1
CPSG_03846	173.144	1.25936	0.273281	22.5354	1.27793574943537e-05	4.27916665817031e-05	1
CPSG_03844	70.4822	0.883909	0.267252	14.8061	0.000609385	0.00144437	1
CPSG_03842	16.2358	2.90643	0.762179	41.5633	9.43308239974328e-10	6.03971078491187e-09	1
CPSG_03841	32.7791	5.08337	1.03343	108.784	2.38642322805119e-24	4.60450687163715e-23	1
CPSG_07094	58.5107	2.19611	0.402848	42.8973	4.84143707834251e-10	3.2241622483476902e-09	1
CPSG_07089	116.601	0.742381	0.238301	11.0506	0.00398459	0.00779129	1
CPSG_07038	176.839	0.773988	0.214592	14.1141	0.000861308	0.00196638	1
CPSG_03945	49.0797	1.53868	0.382972	22.2326	1.48677596368483e-05	4.92076662250627e-05	1
CPSG_03947	457.073	2.84186	0.255275	122.556	2.43916005019915e-27	5.527988443927539e-26	1
CPSG_04028	14.7777	2.2494	0.696769	22.4146	1.3574688262238e-05	4.53484789443694e-05	1
CPSG_04027	5.39767	2.2347	1.09289	10.9665	0.00415589	0.00808416	1
CPSG_04023	13.8317	0.840342	0.504906	11.5896	0.00304335	0.00612185	1
CPSG_04021	5.23354	1.02699	0.797895	12.8969	0.001583	0.00340598	1
CPSG_04020	11.2471	2.19675	0.784368	17.0457	0.000198876	0.000523903	1
CPSG_04013	2.7367	3.07998	1.25246	10.8893	0.0043194	0.00836803	1
CPSG_04011	33.6229	1.18716	0.392796	17.1974	0.000184346	0.000489418	1
CPSG_04005	69.4544	2.20133	0.329362	94.3099	3.31796355932785e-21	5.2754881625927706e-20	1
CPSG_04000	14.1178	2.29506	0.784681	16.9817	0.000205335	0.000539523	1
CPSG_03990	17.658	1.77458	0.620716	13.182	0.00137264	0.00299307	1
CPSG_03984	3.35461	3.81952	1.28201	23.0449	9.90531286471793e-06	3.38668719067152e-05	1
CPSG_07009	76.0425	1.40892	0.300073	28.2183	7.4555672827109e-07	3.12538431187746e-06	1
CPSG_03977	2.7675	3.36625	1.25567	16.2976	0.000289077	0.000734682	1
CPSG_03974	33.2797	2.56082	0.551315	32.5267	8.64816471777018e-08	4.19989222036502e-07	1
CPSG_07016	1054.33	3.12686	0.285045	114.811	1.1725951180535501e-25	2.41940940687408e-24	1
CPSG_03971	3.52771	1.78087	1.09192	17.0379	0.000199645	0.000525733	1
CPSG_07027	4.95695	2.98717	1.22271	15.9748	0.000339709	0.000850046	1
CPSG_03962	46.1304	2.91358	0.480363	81.8918	1.6497275368671598e-18	2.20138409078405e-17	1
CPSG_03958	50.7047	0.623705	0.284277	30.2973	2.63641831530354e-07	1.18076476492798e-06	1
CPSG_03956	48.3891	1.36234	0.361602	27.5957	1.0177925938516e-06	4.18549615639778e-06	1
CPSG_07031	18.4852	1.32374	0.513603	16.5871	0.000250125	0.000645802	1
CPSG_07033	4.8571	4.36555	1.22368	44.2359	2.47914221765869e-10	1.7133200669763202e-09	1
CPSG_07035	29.4954	3.98125	0.764432	86.6399	1.53597988519784e-19	2.184334741121e-18	1
CPSG_07099	66.3065	1.08594	0.308035	15.2505	0.000487979	0.00117732	1
CPSG_07100	72.9063	1.32336	0.291158	27.1416	1.27728101497034e-06	5.15170009371372e-06	1
CPSG_07101	8.80508	2.79737	1.05787	17.2247	0.000181847	0.000483323	1
CPSG_07103	32.7531	0.992713	0.387292	10.8631	0.00437633	0.00846912	1
CPSG_03702	70.2778	1.44809	0.299054	35.5699	1.88837294981808e-08	1.01209418083718e-07	1
CPSG_03699	16.9663	1.61822	0.562626	15.8038	0.000370046	0.000918872	1
CPSG_03698	9.0887	3.03456	1.09346	16.6561	0.000241641	0.00062639	1
CPSG_03692	4.64236	1.45449	0.928453	17.0291	0.000200532	0.000527876	1
CPSG_03691	13.9636	1.61549	0.585107	32.5035	8.7490942414963e-08	4.24319183356264e-07	1
CPSG_03683	46.1965	1.29216	0.3397	26.3907	1.85926366772858e-06	7.27701936618111e-06	1
CPSG_07204	6.52738	3.31288	1.2361	15.2569	0.000486421	0.00117395	1
CPSG_07207	10.3098	0.742484	0.569547	20.1696	4.17084774153851e-05	0.000126222	1
CPSG_07216	67.8703	1.23051	0.311856	19.5734	5.61932032226775e-05	0.000165423	1
CPSG_03661	983.388	1.80616	0.18333	97.5195	6.666514220140609e-22	1.1119683415323301e-20	1
CPSG_07221	10.2103	1.5663	0.655769	23.9225	6.38684010874766e-06	2.26618546403328e-05	1
CPSG_03655	24.4322	2.27143	0.569224	28.0134	8.259825617937e-07	3.43229889909501e-06	1
CPSG_03653	39.2519	1.11029	0.347675	20.4268	3.66750145632066e-05	0.000112178	1
CPSG_07222	62.3237	1.56818	0.404249	18.9794	7.56271764820914e-05	0.000216828	1
CPSG_07228	7.61298	2.1215	0.913694	13.7191	0.0010494	0.00235217	1
CPSG_03645	11.6434	2.09658	0.704818	28.2322	7.40377899822698e-07	3.10549813562529e-06	1
CPSG_03640	4.76779	2.12886	1.09255	13.2714	0.00131266	0.00287544	1
CPSG_03636	33.2203	1.3248	0.414586	14.3646	0.000759932	0.00175514	1
CPSG_03633	29.3412	0.466368	0.346342	16.733	0.000232527	0.000605623	1
CPSG_07236	553.407	1.29911	0.36545	16.3669	0.000279235	0.000712922	1
CPSG_07238	108.687	1.60628	0.354822	21.893	1.76194940470192e-05	5.72794025508516e-05	1
CPSG_03630	70.8906	0.587113	0.276393	15.3296	0.000469057	0.00113782	1
CPSG_03628	17.958	1.65499	0.582783	13.4208	0.00121818	0.0026891	1
CPSG_03706	14.65	1.89915	0.639341	18.5879	9.19775543909555e-05	0.000259909	1
CPSG_03273	114.1	2.07225	0.406229	30.938	1.9138393226725e-07	8.8034142555148e-07	1
CPSG_03719	38.9676	1.81719	0.408936	31.5831	1.38619575871139e-07	6.52773847060725e-07	1
CPSG_03722	34.378	1.09741	0.392795	11.1422	0.00380624	0.00747531	1
CPSG_07105	142.265	1.2032	0.259917	27.5804	1.02563120377109e-06	4.20803515156426e-06	1
CPSG_07108	3.56657	0.795517	0.924632	12.1306	0.00232209	0.00481622	1
CPSG_07111	9.24906	1.98376	0.777012	20.6619	3.26072819646627e-05	0.000101386	1
CPSG_03821	11.9302	1.60281	0.641883	15.1037	0.000525132	0.00125887	1
CPSG_07112	22.2611	4.17796	1.0639	36.0913	1.45506954445499e-08	7.94169837757202e-08	1
CPSG_07123	20.5115	1.64193	0.566322	11.5156	0.003158	0.00633463	1
CPSG_03801	19.3916	2.23996	0.588989	37.1289	8.660992887839181e-09	4.8685691516759e-08	1
CPSG_03792	52.1189	2.12788	0.393441	45.9248	1.06549522690381e-10	7.66791373474424e-10	1
CPSG_07145	8.80834	3.45948	1.32189	11.244	0.00361737	0.00714764	1
CPSG_03785	72.0016	2.85953	0.415576	70.3179	5.37849309627301e-16	6.10446140131844e-15	1
CPSG_07146	23.2466	0.720717	0.413555	32.9261	7.08261281959282e-08	3.4822846362998e-07	1
CPSG_03775	62.3882	1.67145	0.335618	32.936	7.04741296974773e-08	3.46736603659745e-07	1
CPSG_07148	7.8813	2.06209	0.898633	12.2354	0.00220352	0.00459842	1
CPSG_07150	4.16136	3.00077	1.23336	27.8439	8.99031849759439e-07	3.71422938393092e-06	1
CPSG_07151	7.7919	4.04495	1.22099	58.342	2.14382578911125e-13	1.97226447274036e-12	1
CPSG_03750	145.869	0.617801	0.201003	11.0858	0.00391519	0.0076745	1
CPSG_03747	79.7333	6.47632	1.05124	136.294	2.5353684403449097e-30	6.72862278647671e-29	1
CPSG_03746	73.7226	1.69728	0.311716	39.3987	2.7840747669020103e-09	1.6688085441573e-08	1
CPSG_07157	64.021	1.75388	0.322061	76.178	2.87188391435429e-17	3.5532719695971e-16	1
CPSG_03735	8.21978	2.80137	1.1066	12.1997	0.0022432	0.00467158	1
CPSG_03731	74.5962	1.71417	0.330203	46.9159	6.49137143068078e-11	4.75301545062873e-10	1
CPSG_07163	35.0931	1.18663	0.389911	13.4424	0.00120512	0.00266275	1
CPSG_03723	46.9894	1.31074	0.391779	15.1765	0.000506369	0.00121798	1
CPSG_03721	250.367	4.58675	0.456497	118.138	2.22116888156379e-26	4.789642272534221e-25	1
CPSG_03271	105.481	5.1977	0.590275	273.669	3.7457580427122e-60	3.9911890547645305e-58	1
CPSG_03270	36.0174	0.98958	0.363817	11.1428	0.00380521	0.00747531	1
CPSG_03264	14.1546	2.83029	0.881782	20.6709	3.24622626192988e-05	0.00010098	1
CPSG_02726	20.8906	2.27719	0.593254	30.4227	2.47626264367349e-07	1.11744873661094e-06	1
CPSG_02723	61.482	0.87617	0.293731	11.7308	0.00283583	0.0057449	1
CPSG_02720	29.7011	1.70904	0.42736	37.6408	6.70516135052769e-09	3.82028307114263e-08	1
CPSG_07903	9.11848	2.76389	1.06151	14.5819	0.00068169	0.00159436	1
CPSG_07924	1077.73	1.65551	0.318495	28.712	5.82469751341763e-07	2.48699255671582e-06	1
CPSG_07925	65.9976	0.977998	0.311979	16.8044	0.00022437	0.000586518	1
CPSG_02712	3.12984	2.45549	1.24515	13.5384	0.00114864	0.00254741	1
CPSG_02709	47.4035	0.954661	0.328078	11.7571	0.00279883	0.00567961	1
CPSG_02707	43.4068	1.25506	0.347622	19.8064	5.00131328452697e-05	0.000148583	1
CPSG_02702	5.35494	4.49399	1.22934	41.9152	7.91101568178155e-10	5.15769323764735e-09	1
CPSG_02728	18.1063	1.01006	0.472941	13.0461	0.00146917	0.0031841	1
CPSG_02700	10.0735	3.35597	1.06609	33.6863	4.84305590666881e-08	2.44516097013498e-07	1
CPSG_07928	7.66703	2.1872	1.07656	10.8521	0.00440055	0.00851139	1
CPSG_02695	38.6215	2.45034	0.504883	34.6742	2.9552248347601e-08	1.54220395433862e-07	1
CPSG_02685	118.286	2.28604	0.369026	41.6691	8.94685783025641e-10	5.77501067361668e-09	1
CPSG_02684	84.3024	1.42418	0.299429	27.2312	1.22131873405254e-06	4.93994019399496e-06	1
CPSG_02681	46.1873	1.26342	0.361733	17.6051	0.000150352	0.000407038	1
CPSG_02676	15.3064	1.95363	0.698247	11.403	0.003341	0.00665868	1
CPSG_07932	76.281	1.09211	0.265417	29.4282	4.07147233736093e-07	1.78429963268383e-06	1
CPSG_02657	89.6446	1.10428	0.263565	21.3976	2.25714551133992e-05	7.21942733219342e-05	1
CPSG_07933	6.17698	1.34767	0.80242	11.7799	0.00276717	0.00562495	1
CPSG_02648	87.8944	3.13733	0.442845	93.6441	4.62843570735431e-21	7.214498365677381e-20	1
CPSG_02699	38.6447	0.914467	0.337275	45.8203	1.12265169575228e-10	8.05488488037741e-10	1
CPSG_07902	2.98832	3.48805	1.25763	17.1734	0.00018657	0.000494404	1
CPSG_02743	294.011	3.99796	0.42731	96.6564	1.02643399639411e-21	1.6923123095283102e-20	1
CPSG_02745	41.4917	2.53355	0.49941	44.4719	2.20313650039155e-10	1.52997971559293e-09	1
CPSG_02826	13.7265	1.52833	0.568113	26.1402	2.10730310599689e-06	8.1407125939999e-06	1
CPSG_02825	59.0435	1.16447	0.318182	24.8314	4.05441873280496e-06	1.49352401101623e-05	1
CPSG_02824	14.4917	2.15975	0.690939	20.5252	3.49143871521451e-05	0.000107344	1
CPSG_07839	36.9878	4.78765	0.884664	91.8463	1.13716099816752e-20	1.73095786053688e-19	1
CPSG_07841	8.16754	0.836199	0.632275	13.5699	0.00113068	0.00251182	1
CPSG_07842	7.87962	1.32357	0.714914	13.843	0.000986374	0.00222417	1
CPSG_07843	35.8853	1.00064	0.368042	11.7205	0.0028505	0.00576807	1
CPSG_02803	11.2047	3.72556	1.20972	26.0943	2.15619630718575e-06	8.31160120788286e-06	1
CPSG_02802	126.726	1.76835	0.29203	109.957	1.32775268004095e-24	2.6112469374138702e-23	1
CPSG_07853	15.9739	1.09138	0.509969	11.032	0.00402185	0.00785124	1
CPSG_02790	25.0338	0.979909	0.416209	17.9725	0.000125119	0.000344738	1
CPSG_02789	20.264	3.75344	0.874749	55.7437	7.85967904418352e-13	6.93575385617134e-12	1
CPSG_02788	67.1294	1.85986	0.352259	34.9139	2.62151792301796e-08	1.3801634551936e-07	1
CPSG_02787	53.9599	1.15174	0.318621	90.3632	2.38716885747412e-20	3.5578284913377304e-19	1
CPSG_02782	31.593	2.38994	0.54391	30.5296	2.34742243198263e-07	1.06334065621345e-06	1
CPSG_02779	6.73807	0.808533	0.664433	18.1542	0.000114251	0.000317492	1
CPSG_07869	64.8259	0.70068	0.282652	91.6754	1.2386076915856801e-20	1.8773716157601102e-19	1
CPSG_02768	30.9666	1.22913	0.391257	19.1677	6.88307320767238e-05	0.000198779	1
CPSG_07876	14.438	1.55652	0.597171	17.8587	0.000132443	0.0003631	1
CPSG_02763	30.3657	1.69862	0.471216	21.4812	2.16480490984617e-05	6.9583711172408e-05	1
CPSG_07892	36.6813	1.11933	0.370768	13.222	0.00134551	0.00294047	1
CPSG_02750	2.11155	1.96155	1.27399	12.7959	0.00166497	0.00356515	1
CPSG_07898	13.9404	0.791726	0.519196	11.0064	0.0040737	0.00793509	1
CPSG_07943	5.37859	4.35111	1.23071	30.0925	2.92082486572388e-07	1.3024215313181e-06	1
CPSG_07947	44.9524	0.998698	0.332909	12.3198	0.00211246	0.00442773	1
CPSG_07956	45.8421	1.3971	0.400695	20.387	3.74125163803622e-05	0.00011414	1
CPSG_07957	64.7038	1.15804	0.286046	25.412	3.03290340720915e-06	1.14197771223977e-05	1
CPSG_02544	72.3096	1.24963	0.363088	13.41	0.00122477	0.00270116	1
CPSG_08048	12.6339	1.92518	0.699857	15.4818	0.000434683	0.00106056	1
CPSG_02532	218.998	0.964085	0.198937	34.4035	3.38349810216492e-08	1.74945335406056e-07	1
CPSG_02528	93.0494	1.23109	0.257764	28.8731	5.37378139790339e-07	2.30965836241013e-06	1
CPSG_02515	5.98536	2.86346	1.23354	11.4748	0.00322317	0.00644543	1
CPSG_02513	51.6564	2.35651	0.444716	39.3308	2.8802187440702204e-09	1.72210063768152e-08	1
CPSG_02511	34.0586	1.11171	0.380199	14.1515	0.000845374	0.0019331	1
CPSG_02508	21.0713	3.2279	0.679709	115.062	1.0342092412798602e-25	2.1462848178770102e-24	1
CPSG_02506	63.3061	1.03401	0.297332	19.1381	6.98563985367085e-05	0.000201286	1
CPSG_08067	60.2999	1.20595	0.315368	34.4506	3.30483953078012e-08	1.71213711249922e-07	1
CPSG_08077	28.5896	0.893646	0.378974	21.9991	1.6709440692751e-05	5.46193668065701e-05	1
CPSG_02498	63.0994	0.261528	0.250105	23.0055	1.01021487625224e-05	3.44244582413593e-05	1
CPSG_08089	116.562	1.87399	0.317	39.6635	2.43879377019869e-09	1.47048553424396e-08	1
CPSG_02488	361.911	2.10716	0.177995	178.684	1.58228340713511e-39	6.07307593738578e-38	1
CPSG_08090	36.9855	0.974427	0.396562	11.8218	0.00270968	0.00552224	1
CPSG_08091	19.507	3.71077	0.919017	34.9905	2.52295808690758e-08	1.32925444888806e-07	1
CPSG_02481	28.9254	2.32014	0.534094	32.7509	7.73088389691063e-08	3.78622514260509e-07	1
CPSG_02480	94.7208	4.07977	0.495998	115.801	7.14701658143391e-26	1.50954294008452e-24	1
CPSG_02477	3.66375	1.07048	0.929886	20.7058	3.19006831306467e-05	9.9393588042695e-05	1
CPSG_02476	4.6547	1.56878	0.934503	16.8728	0.000216832	0.000567436	1
CPSG_08093	12.5661	1.76172	0.692624	12.4511	0.00197824	0.00417582	1
CPSG_02467	38.752	4.16571	0.707157	115.547	8.114993912652519e-26	1.7089363286851402e-24	1
CPSG_08094	146.41	1.54018	0.410363	14.3253	0.000775004	0.00178476	1
CPSG_02545	111.34	1.07787	0.299971	16.0713	0.000323714	0.000815165	1
CPSG_07830	157.134	1.34293	0.250487	34.358	3.4614349881032e-08	1.78420103827211e-07	1
CPSG_02549	39.614	1.3758	0.367347	25.8766	2.4041471358687e-06	9.17818524222817e-06	1
CPSG_02558	58.5921	1.26498	0.351868	15.8379	0.000363793	0.000904337	1
CPSG_02636	10.0605	1.44912	0.664757	14.9357	0.000571145	0.00136095	1
CPSG_07971	18.8485	1.33516	0.514217	11.4796	0.00321542	0.00643175	1
CPSG_02618	19.773	2.26406	0.651476	20.3905	3.73474641130445e-05	0.00011399	1
CPSG_02614	42.6688	5.67559	1.28273	40.8542	1.3446816636531602e-09	8.413393862243581e-09	1
CPSG_07996	8.88235	3.06222	1.0522	28.7769	5.63851707815102e-07	2.41616887280433e-06	1
CPSG_07997	109.604	1.39428	0.342369	24.0721	5.92667782024908e-06	2.12013612113404e-05	1
CPSG_02608	6.47826	3.77297	1.235	19.3258	6.35990004263194e-05	0.000184717	1
CPSG_02606	7.99431	2.3314	0.900724	26.5155	1.74673625129406e-06	6.85538762946029e-06	1
CPSG_02605	3.72627	4.05497	1.30841	26.3811	1.86817652103628e-06	7.30789708694684e-06	1
CPSG_08001	3.81824	2.67918	1.26085	11.2964	0.0035239	0.00698033	1
CPSG_02600	5.26744	0.990804	0.82205	18.0808	0.000118526	0.000328476	1
CPSG_02591	15.5826	1.25076	0.517491	17.2407	0.000180395	0.000480358	1
CPSG_02589	9.76402	1.89827	0.771131	13.975	0.00092335	0.00209529	1
CPSG_02585	23.5463	3.4027	0.755021	54.288	1.62749391673032e-12	1.3947994083478699e-11	1
CPSG_08005	27.7868	1.41659	0.435678	18.4979	9.62114165166922e-05	0.000270734	1
CPSG_08013	29.3577	1.55383	0.449004	21.9766	1.6898354412628e-05	5.51359013490638e-05	1
CPSG_02576	22.6167	0.559513	0.432588	13.7561	0.00103016	0.00231414	1
CPSG_02574	80.7805	1.54805	0.335357	24.1029	5.83598336172475e-06	2.09047090914967e-05	1
CPSG_08015	57.8162	2.33781	0.49909	31.0917	1.77222155362598e-07	8.19859418896386e-07	1
CPSG_08016	28.9774	0.971599	0.437089	17.6587	0.000146375	0.000397549	1
CPSG_08018	126.174	1.66109	0.267304	47.9386	3.8927511755478793e-11	2.92530006760382e-10	1
CPSG_08022	41.3821	1.20331	0.351415	16.9773	0.00020579	0.000540521	1
CPSG_08027	16.8066	2.02879	0.61036	26.5748	1.6957128250672e-06	6.68453553735769e-06	1
CPSG_02552	42.1839	2.47061	0.465219	46.2864	8.892664926048369e-11	6.44515075198572e-10	1
CPSG_06980	135.632	1.61692	0.235548	62.7797	2.33114583855758e-14	2.29545519192587e-13	1
CPSG_07823	89.3148	1.60624	0.327959	27.3169	1.17005195137141e-06	4.75142257158164e-06	1
CPSG_02834	6.96762	2.71588	1.13079	12.4566	0.00197283	0.00416563	1
CPSG_03177	65.1364	0.968488	0.284995	16.3758	0.000278004	0.000710078	1
CPSG_07521	55.7231	1.06573	0.336444	12.1056	0.00235127	0.00486676	1
CPSG_03166	77.929	1.22973	0.264865	33.7514	4.68799659436211e-08	2.37190699412835e-07	1
CPSG_07550	151.707	1.02193	0.237857	20.2035	4.10070184166301e-05	0.000124204	1
CPSG_03149	53.4119	1.17389	0.356255	17.3612	0.000169852	0.000454902	1
CPSG_03147	27.6989	1.22191	0.464967	11.238	0.00362825	0.0071638	1
CPSG_07561	13.5793	1.8813	0.72467	11.4477	0.00326714	0.00652422	1
CPSG_07568	6.53537	1.97423	0.889148	22.2001	1.51114230262258e-05	4.98753809450884e-05	1
CPSG_07569	8.18875	1.75426	0.78223	17.3911	0.000167332	0.000449261	1
CPSG_07576	31.5855	2.70457	0.589391	40.8962	1.31677232858091e-09	8.26424022573212e-09	1
CPSG_03178	27.3944	1.57944	0.434913	31.3887	1.52764219142823e-07	7.13732827526581e-07	1
CPSG_03125	247.641	1.16015	0.266289	22.0874	1.59876530924411e-05	5.25245538089908e-05	1
CPSG_03119	11.845	3.97756	1.20875	28.7609	5.68402120819277e-07	2.4342068029567e-06	1
CPSG_07588	7.09528	2.64607	1.11343	11.459	0.00324873	0.00649291	1
CPSG_07589	8.88333	4.02114	1.21379	36.6451	1.10309452727473e-08	6.1188747709513e-08	1
CPSG_07591	7.00012	3.80902	1.21565	43.7704	3.12887177551151e-10	2.1375134550599704e-09	1
CPSG_07624	6.92533	1.44935	0.795357	20.6434	3.29103459084374e-05	0.000102151	1
CPSG_03092	17.2001	1.51121	0.545479	15.3675	0.00046025	0.00111797	1
CPSG_03091	11.9588	1.37557	0.614153	12.8405	0.00162822	0.00349695	1
CPSG_03087	67.3766	0.837831	0.293531	10.968	0.00415261	0.00807998	1
CPSG_07639	103.755	1.04292	0.258355	20.8307	2.99691869316075e-05	9.37554888276713e-05	1
CPSG_07647	285.703	3.1985	0.259441	186.254	3.59377552840862e-41	1.5003487425327e-39	1
CPSG_03121	90.2956	8.58287	1.19729	267.339	8.87304137471516e-59	8.92178061606923e-57	1
CPSG_07517	11.7744	1.26035	0.556251	41.3502	1.0493231563694301e-09	6.67657576944864e-09	1
CPSG_03188	91.7442	2.16894	0.392212	34.335	3.50148342889044e-08	1.80315813040834e-07	1
CPSG_03194	43.6475	1.22336	0.338352	21.3403	2.32276070265466e-05	7.41600566021986e-05	1
CPSG_07470	40.8488	2.01147	0.429816	34.1921	3.76078734186423e-08	1.93014096574901e-07	1
CPSG_07477	194.897	1.93137	0.248785	67.6337	2.0584422783727002e-15	2.2198216654535802e-14	1
CPSG_07483	5.35129	2.54371	1.14331	24.162	5.66601657405245e-06	2.03469277274449e-05	1
CPSG_07484	16.4374	0.609882	0.44327	22.3455	1.40517569273947e-05	4.6745336768253e-05	1
CPSG_07485	12.6431	5.85003	1.22094	106.635	6.99069957206199e-24	1.3133316906565899e-22	1
CPSG_03249	151.546	0.843715	0.255881	16.0381	0.00032914	0.000827662	1
CPSG_03248	2.6001	3.4921	1.25723	26.2612	1.98360778116391e-06	7.70875119745736e-06	1
CPSG_07495	39.7443	1.61539	0.41906	20.7764	3.07937093297691e-05	9.61663564764748e-05	1
CPSG_07496	19.6837	1.34362	0.517734	11.1435	0.00380385	0.00747531	1
CPSG_07498	26.2699	1.17561	0.425035	12.1417	0.00230917	0.0047936	1
CPSG_07500	6.37312	4.48457	1.23071	27.185	1.24980568723265e-06	5.05230056690482e-06	1
CPSG_03226	265.665	0.938861	0.250014	38.7673	3.81757688452643e-09	2.25051043589052e-08	1
CPSG_03225	29.1808	1.7813	0.512698	16.719	0.000234159	0.000609429	1
CPSG_03221	12.9381	1.30023	0.567188	15.3582	0.000462387	0.00112278	1
CPSG_03219	40.4012	0.962654	0.335095	29.4554	4.0164953076844e-07	1.76128746938323e-06	1
CPSG_03216	37.9804	0.881847	0.34138	13.7526	0.00103195	0.00231744	1
CPSG_03214	54.3777	1.66766	0.337482	50.6613	9.97796730534624e-12	7.994692322431739e-11	1
CPSG_03210	5.45983	1.10849	0.800314	15.8445	0.000362589	0.000902239	1
CPSG_07507	105.064	1.17598	0.27203	21.1837	2.51198297512649e-05	7.98162325497664e-05	1
CPSG_03206	75.9755	0.970981	0.268395	17.3815	0.00016813	0.000451063	1
CPSG_03203	3.91136	2.66957	1.24855	11.2324	0.00363835	0.00717916	1
CPSG_03198	16.7994	0.753875	0.485307	12.0856	0.00237491	0.00490723	1
CPSG_03196	4.55341	3.05999	1.229	24.187	5.59568162453297e-06	2.01145876724778e-05	1
CPSG_07657	126.275	1.67357	0.377353	20.3729	3.76765978218085e-05	0.000114848	1
CPSG_03066	42.8922	1.15705	0.332734	22.0227	1.65134161533887e-05	5.40528555337195e-05	1
CPSG_07670	51.5929	1.23768	0.362343	14.3488	0.00076595	0.00176619	1
CPSG_07680	38.0342	2.27696	0.470001	37.2171	8.2872325191628e-09	4.66949904927413e-08	1
CPSG_02942	7.33596	4.78902	1.23271	33.6813	4.85499935962703e-08	2.44945868751784e-07	1
CPSG_02941	5.05682	3.01873	1.22439	16.0341	0.000329797	0.000829022	1
CPSG_07746	10.7314	2.70013	0.874255	30.2835	2.65475096411993e-07	1.1882299142854e-06	1
CPSG_07749	46.3455	3.05452	0.500859	89.2555	4.15357357000621e-20	6.11388901366481e-19	1
CPSG_07750	13.8022	2.79076	0.791414	37.5952	6.85984304716216e-09	3.90218482180802e-08	1
CPSG_07761	30.9555	1.73226	0.475815	22.255	1.47023906703048e-05	4.86829160460601e-05	1
CPSG_02924	3.5139	3.52967	1.2384	15.8015	0.000370469	0.000919604	1
CPSG_02923	9.37203	0.626724	0.637873	18.8038	8.25651741405854e-05	0.000235491	1
CPSG_02921	14.5392	1.73397	0.630936	15.1723	0.000507422	0.00121969	1
CPSG_02907	4.977	2.27546	1.07899	19.1689	6.87909655788568e-05	0.000198745	1
CPSG_02905	15.2787	1.85826	0.608712	26.1165	2.13239149030409e-06	8.22428030755317e-06	1
CPSG_02904	9.84084	2.30886	0.842238	24.4168	4.98848722371175e-06	1.81051399542848e-05	1
CPSG_02903	40.75	2.20736	0.511848	27.8607	8.91495305181595e-07	3.68736094072503e-06	1
CPSG_07775	21.9046	3.82788	0.9198	34.0252	4.08815715075108e-08	2.09214006445964e-07	1
CPSG_02888	29.3482	2.5796	0.630224	42.8211	5.029389020360501e-10	3.3462076622883105e-09	1
CPSG_02886	38.2984	1.60412	0.387668	27.8667	8.8885963246187e-07	3.68072442931861e-06	1
CPSG_07776	5.65891	1.66519	0.890695	14.7524	0.000625969	0.00147785	1
CPSG_07778	49.221	3.61802	0.667568	73.6116	1.03619176713317e-16	1.2390909590559e-15	1
CPSG_02871	22.1333	1.35902	0.500102	14.5907	0.000678681	0.00158908	1
CPSG_02869	199.468	1.9623	0.246661	121.795	3.56965183644828e-27	8.01375611962399e-26	1
CPSG_07806	117.96	0.71397	0.21485	13.2136	0.00135112	0.00295154	1
CPSG_02847	65.2062	2.13898	0.381682	40.3488	1.7313247102203e-09	1.06367703152003e-08	1
CPSG_05771	33.3281	1.43941	0.403536	22.2079	1.50527691902109e-05	4.97277738310577e-05	1
CPSG_02943	5.12946	2.83784	1.23555	10.8203	0.00447092	0.00863112	1
CPSG_02833	18.2296	1.00578	0.46477	26.975	1.38821896064711e-06	5.57082358631799e-06	1
CPSG_07741	13.7024	5.92813	1.25124	68.0603	1.6629934191867302e-15	1.81530734244252e-14	1
CPSG_02958	23.0209	1.63935	0.474543	36.4358	1.22481140762818e-08	6.74685851779134e-08	1
CPSG_03045	101.417	1.55945	0.276926	37.826	6.11195746964197e-09	3.52165168488895e-08	1
CPSG_07681	81.2673	0.553455	0.311393	51.3064	7.2271069873299495e-12	5.8496957803343e-11	1
CPSG_07683	23.3025	0.399652	0.40234	17.6038	0.000150444	0.000407133	1
CPSG_07690	99.628	1.36792	0.313394	20.5055	3.52610234816544e-05	0.000108351	1
CPSG_07697	182.788	3.11242	0.377692	93.7346	4.42375892083723e-21	6.92570502979319e-20	1
CPSG_03029	48.4779	0.944758	0.302026	31.0335	1.82461085924943e-07	8.42010143773863e-07	1
CPSG_07698	3.32157	2.62055	1.2431	17.9337	0.00012757	0.000350818	1
CPSG_07700	23.7966	1.37841	0.450286	23.3085	8.68207396299898e-06	3.0058839001867e-05	1
CPSG_03013	6.62138	2.46899	1.08507	11.7392	0.00282404	0.00572589	1
CPSG_07712	83.8878	0.579474	0.283882	17.6092	0.00015004	0.000406349	1
CPSG_03007	28.0514	1.13437	0.406974	13.0554	0.00146238	0.00317034	1
CPSG_07717	113.115	1.75399	0.27163	54.8263	1.24342196934449e-12	1.08253529745736e-11	1
CPSG_02988	2.15902	3.03637	1.28286	12.9843	0.00151529	0.00327311	1
CPSG_07719	8.79507	1.5418	0.731867	18.7687	8.40284801122007e-05	0.000239186	1
CPSG_07720	6.99519	2.70123	1.09133	16.6537	0.000241936	0.000626699	1
CPSG_02980	462.679	2.64018	0.258584	126.181	3.9828467409835297e-28	9.47784762796048e-27	1
CPSG_02977	55.0324	1.16316	0.373842	11.0116	0.00406305	0.00792227	1
CPSG_02976	21.0965	0.829799	0.417771	12.9563	0.00153662	0.00331419	1
CPSG_02975	13.9003	2.21726	0.755646	14.8	0.000611267	0.00144763	1
CPSG_02973	89.6961	1.99952	0.307471	81.0144	2.55821011474688e-18	3.37579704421035e-17	1
CPSG_02972	25.115	0.548161	0.420181	11.9945	0.00248554	0.00510921	1
CPSG_07723	4.66737	3.13677	1.22633	28.7242	5.7893023150234e-07	2.47484007347019e-06	1
CPSG_02962	27.1346	0.783155	0.380087	12.1216	0.00233258	0.00483375	1
CPSG_07730	115.633	1.15015	0.274208	18.9612	7.63198577521304e-05	0.000218709	1
CPSG_08096	4.10017	3.70557	1.24393	15.8534	0.000360983	0.000898869	1
CPSG_04036	2.87475	3.71891	1.33178	25.0763	3.58721323662355e-06	1.33696827940705e-05	1
CPSG_06968	2.12409	3.01751	1.26516	14.2944	0.000787075	0.00181022	1
CPSG_05138	14.4169	1.27846	0.547516	13.9061	0.000955694	0.00216182	1
CPSG_05137	34.7583	1.25003	0.38796	15.718	0.000386265	0.000953839	1
CPSG_05136	41.1539	1.50447	0.410379	25.0484	3.63754916688348e-06	1.35393448917524e-05	1
CPSG_06178	2.59315	2.09696	1.26554	10.6174	0.00494824	0.00947572	1
CPSG_06179	9.1503	3.19684	1.09637	23.6654	7.26310987442818e-06	2.54672600164749e-05	1
CPSG_06182	7.5619	3.02094	1.06723	36.2218	1.3631092422231e-08	7.4683322181356e-08	1
CPSG_06192	265.305	1.29771	0.178832	63.2501	1.84250354970932e-14	1.83453735584028e-13	1
CPSG_05107	21.3768	1.24927	0.491704	12.3635	0.00206682	0.00434355	1
CPSG_06195	5.60252	3.41432	1.24109	26.0103	2.2486630153351e-06	8.62468114222746e-06	1
CPSG_05104	3.93807	3.48188	1.25554	12.3781	0.00205179	0.00431577	1
CPSG_05140	8.64435	3.02839	1.06027	25.684	2.64721418514417e-06	1.00470292757811e-05	1
CPSG_05103	71.7945	2.78363	0.419293	88.7368	5.3833824948951804e-20	7.859298084060671e-19	1
CPSG_05085	14.2056	2.74437	0.775511	36.4201	1.23443307574685e-08	6.79461659811622e-08	1
CPSG_05084	5.85553	1.39316	0.7974	18.5766	9.25015106127922e-05	0.000261015	1
CPSG_05083	7.00067	2.88378	1.06459	35.0047	2.50511675859064e-08	1.32180550920758e-07	1
CPSG_06197	17.333	0.827477	0.476831	28.3408	7.01237398198621e-07	2.94825311292106e-06	1
CPSG_06203	34.5138	1.15331	0.376342	16.3663	0.000279317	0.000712922	1
CPSG_05073	25.1143	2.81156	0.622468	48.1291	3.53909190988331e-11	2.66795957176948e-10	1
CPSG_05070	29.3789	2.5268	0.525808	51.9637	5.20275658258681e-12	4.2400090460145295e-11	1
CPSG_06204	7.90849	1.35172	0.72488	13.3355	0.00127124	0.00279156	1
CPSG_05062	12.6846	0.863382	0.549502	19.6955	5.28654734125759e-05	0.00015647	1
CPSG_05054	2.91637	2.55818	1.26566	20.6246	3.32214675184596e-05	0.000102938	1
CPSG_05099	4.77258	1.56876	0.956222	19.6737	5.34452571303348e-05	0.000157925	1
CPSG_05141	4.03899	2.01331	1.08956	20.2579	3.99067218041444e-05	0.000121077	1
CPSG_06156	113.592	0.958335	0.266487	19.7191	5.22458278216726e-05	0.000154701	1
CPSG_05153	8.5007	1.62233	0.734897	23.2388	8.99009558578435e-06	3.10349576339045e-05	1
CPSG_05231	54.6165	2.42986	0.450229	52.0226	5.0517535342242196e-12	4.12165354066591e-11	1
CPSG_06118	29.7729	0.584079	0.346426	25.4053	3.04311773719057e-06	1.14521969034283e-05	1
CPSG_06119	72.2258	0.959495	0.413359	20.4563	3.61380081810385e-05	0.000110677	1
CPSG_06122	20.6328	2.45054	0.717836	19.9569	4.63888938753579e-05	0.000138914	1
CPSG_06126	62.0824	1.21763	0.300242	23.9921	6.16839205477736e-06	2.19412809561811e-05	1
CPSG_05206	7.84534	3.83399	1.21272	34.5192	3.19336604561725e-08	1.65799565088448e-07	1
CPSG_05204	3.57518	2.52943	1.2433	10.857	0.00438977	0.00849284	1
CPSG_05203	100.793	1.71563	0.368361	23.2988	8.72430599696574e-06	3.01821431693518e-05	1
CPSG_05202	19.8971	2.47587	0.635905	33.1832	6.22808820096438e-08	3.08766122685311e-07	1
CPSG_05191	78.0338	1.43174	0.289511	32.1517	1.04317014661337e-07	5.00819884107117e-07	1
CPSG_06130	25.7492	1.59578	0.496982	16.2541	0.000295437	0.000749511	1
CPSG_05187	26.2213	0.98314	0.405592	12.2525	0.00218481	0.00456464	1
CPSG_06132	75.9319	1.57616	0.328585	41.3547	1.04700919536796e-09	6.673748790832e-09	1
CPSG_05184	37.9056	1.72469	0.409675	27.0903	1.31041231798212e-06	5.27044142990105e-06	1
CPSG_05183	15.3536	2.22143	0.670812	24.9451	3.83030799601432e-06	1.41902277029301e-05	1
CPSG_05176	3.15951	1.30919	1.09214	12.2693	0.00216651	0.00453037	1
CPSG_05172	45.5576	2.86691	0.517002	47.197	5.6403535769190695e-11	4.1511839366624e-10	1
CPSG_06137	6.73576	2.08934	0.889826	24.6342	4.47460042077814e-06	1.63063667197219e-05	1
CPSG_05165	126.344	1.27078	0.23556	34.4031	3.38422059386138e-08	1.74945335406056e-07	1
CPSG_05163	79.6424	1.45591	0.343819	20.1484	4.21528323403839e-05	0.000127404	1
CPSG_05159	6.03165	3.91217	1.23009	18.2221	0.000110436	0.000307971	1
CPSG_05158	26.6562	0.945039	0.407356	10.7024	0.00474256	0.00913576	1
CPSG_06153	59.392	1.56022	0.468107	12.3198	0.00211244	0.00442773	1
CPSG_06210	26.87	1.43581	0.416575	34.6989	2.91892551284424e-08	1.5254911593115e-07	1
CPSG_05233	111.768	1.90703	0.260212	80.1583	3.92501312818287e-18	5.13199060844276e-17	1
CPSG_06213	1536.39	2.408	0.169455	220.47	1.33490002629501e-48	8.742982832770741e-47	1
CPSG_05047	33.4904	2.15627	0.465493	41.5941	9.28875549892921e-10	5.9617796181084104e-09	1
CPSG_06272	28.0483	2.39906	0.522871	46.0019	1.02523209636138e-10	7.40053785229916e-10	1
CPSG_04941	63.8425	0.487446	0.281185	13.3971	0.00123267	0.00271773	1
CPSG_04940	44.1637	1.77756	0.388109	31.2567	1.63189619556256e-07	7.59459383319499e-07	1
CPSG_06284	36.7936	1.54214	0.450316	15.7364	0.000382724	0.000946403	1
CPSG_06295	183.659	0.890203	0.229075	16.002	0.000335123	0.000840339	1
CPSG_04930	195.242	0.761005	0.229749	11.5549	0.00309658	0.00622018	1
CPSG_04926	9.78059	2.52787	0.885146	22.7785	1.13162870865094e-05	3.82695279538563e-05	1
CPSG_06296	42.2125	0.954472	0.343592	10.8299	0.00444962	0.00859466	1
CPSG_04915	3.40342	2.42208	1.24241	10.5826	0.00503525	0.00960884	1
CPSG_04911	13.5862	0.81852	0.52738	11.0653	0.00395554	0.00774084	1
CPSG_04951	878.819	1.9428	0.525973	12.8225	0.001643	0.00352446	1
CPSG_04907	1348.5	8.00937	0.488273	580.248	1.00158010370647e-126	1.02146862290864e-123	1
CPSG_06297	103.193	1.42379	0.288809	27.4821	1.07731960584821e-06	4.39736115846219e-06	1
CPSG_04895	49.527	2.26805	0.458745	32.1925	1.02209273741343e-07	4.91692725902593e-07	1
CPSG_04892	55.9003	1.12743	0.328766	15.7774	0.000374948	0.000929751	1
CPSG_04887	237.969	4.38789	0.522452	71.6535	2.75825990948737e-16	3.1862811478689904e-15	1
CPSG_04886	321.151	2.08325	0.262142	65.3233	6.53483705366369e-15	6.74640455643513e-14	1
CPSG_04885	19.8229	2.7747	0.722757	26.0628	2.19045345528746e-06	8.42999849989066e-06	1
CPSG_04884	4.28901	2.76069	1.23312	12.595	0.00184091	0.00390325	1
CPSG_04874	3.59985	2.70573	1.23885	17.5475	0.000154742	0.000418043	1
CPSG_04871	54.5513	1.44061	0.37228	19.8445	4.90709293330937e-05	0.000146026	1
CPSG_04869	2.36802	3.36317	1.26602	23.6777	7.21859591716202e-06	2.53236148661522e-05	1
CPSG_04905	50.2621	2.00654	0.380411	43.6058	3.3971339055838e-10	2.3097275192345504e-09	1
CPSG_04953	242.503	1.51018	0.225555	47.494	4.86194491194524e-11	3.58939242258295e-10	1
CPSG_04966	10.3519	2.14764	0.882488	14.6506	0.000658652	0.00154726	1
CPSG_04972	20.8318	1.17762	0.469107	12.792	0.00166818	0.00356882	1
CPSG_06222	11.9322	1.90291	0.706041	16.5172	0.00025902	0.000665878	1
CPSG_05039	4.83423	4.25364	1.22349	34.5392	3.161569080597e-08	1.64268134398705e-07	1
CPSG_06247	34.7709	1.41128	0.469288	10.9709	0.00414662	0.00807054	1
CPSG_05031	35.4657	1.00335	0.378016	10.615	0.00495421	0.00948461	1
CPSG_05030	67.6894	1.30586	0.365799	16.1121	0.000317182	0.000799931	1
CPSG_05029	7.9206	1.32248	0.727943	15.5428	0.000421621	0.00103257	1
CPSG_05023	21.9589	1.7717	0.605663	15.9802	0.000338809	0.000848388	1
CPSG_05022	30.9496	1.26387	0.410404	14.6889	0.000646167	0.00152043	1
CPSG_05021	21.0743	1.52548	0.496337	27.966	8.45799605465292e-07	3.50852026927177e-06	1
CPSG_05019	8.47604	1.45911	0.714876	15.1063	0.000524444	0.00125764	1
CPSG_05017	5.16075	4.18125	1.22261	26.5156	1.74666836225105e-06	6.85538762946029e-06	1
CPSG_05015	61.9449	2.04824	0.462417	21.5634	2.07762141122366e-05	6.69622539716736e-05	1
CPSG_06252	15.801	2.18207	0.726716	14.2493	0.000805002	0.00184669	1
CPSG_06253	266.674	2.23223	0.311098	53.8597	2.01609669754966e-12	1.7114047947451898e-11	1
CPSG_05003	24.6555	1.39391	0.458684	15.2266	0.000493828	0.00119022	1
CPSG_06260	14.7818	1.37256	0.571311	12.5827	0.00185228	0.00392387	1
CPSG_04995	3.22129	2.50717	1.24056	14.8131	0.000607252	0.00144026	1
CPSG_06263	105.627	1.51849	0.254421	49.9527	1.4220160369420298e-11	1.11926929302416e-10	1
CPSG_04991	34.3747	1.22796	0.387227	15.3109	0.000473446	0.00114574	1
CPSG_06264	25.515	2.65108	0.711573	20.2214	4.06428222669914e-05	0.000123153	1
CPSG_06266	4.37341	2.17939	1.11449	19.6853	5.31376086092751e-05	0.000157146	1
CPSG_04980	97.7119	1.96882	0.293492	59.4261	1.24675420174687e-13	1.1665240165492699e-12	1
CPSG_04975	8.71149	3.26014	1.22006	19.3669	6.2306662946255e-05	0.000181258	1
CPSG_05048	33.1197	4.34167	0.981053	29.5738	3.78559635187786e-07	1.66617585425746e-06	1
CPSG_06105	54.0401	0.60215	0.310994	18.5583	9.33501226215938e-05	0.000263202	1
CPSG_05243	26.163	1.01581	0.395303	23.4383	8.13661683305556e-06	2.8252581503494e-05	1
CPSG_06104	6.81085	1.52297	0.778487	18.7838	8.33957458918595e-05	0.00023767	1
CPSG_05650	32.5411	1.59756	0.401693	34.0221	4.09446406742055e-08	2.09321767206132e-07	1
CPSG_05648	24.4062	1.94179	0.528394	23.1457	9.41835796347966e-06	3.24036903620633e-05	1
CPSG_05856	26.3629	1.40083	0.465752	13.2456	0.00132972	0.00291104	1
CPSG_05870	11.5547	1.91803	0.707726	17.6832	0.000144589	0.000393078	1
CPSG_05624	7.2519	3.2601	1.26135	12.07	0.0023935	0.00493796	1
CPSG_05882	3.48392	3.69078	1.23472	21.626	2.01357819038269e-05	6.50155346048938e-05	1
CPSG_05608	45.0743	4.5162	0.930205	40.1848	1.8792027074478e-09	1.14859829867036e-08	1
CPSG_05883	60.9038	1.15877	0.303649	19.354	6.27099778889791e-05	0.000182357	1
CPSG_05601	64.2031	1.07164	0.315291	13.6031	0.00111205	0.00247242	1
CPSG_05598	96.0942	0.960923	0.255691	20.6198	3.33021318290969e-05	0.000103098	1
CPSG_05834	6.58302	1.37839	0.792243	14.4257	0.000737039	0.00170724	1
CPSG_05597	31.0677	1.1027	0.399447	10.7786	0.0045652	0.00880361	1
CPSG_05595	3.91842	3.75649	1.23132	19.873	4.83754758992275e-05	0.000144378	1
CPSG_05586	23.1171	2.86966	0.696047	33.8761	4.4046006265146e-08	2.2364469326236e-07	1
CPSG_05583	18.4066	1.41544	0.490355	36.8639	9.8879225345144e-09	5.52346470844275e-08	1
CPSG_05904	13.8773	0.802582	0.497762	30.8509	1.99898268727067e-07	9.15377639796363e-07	1
CPSG_05574	22.7776	2.22753	0.590525	24.8532	4.01045322979211e-06	1.47809115165131e-05	1
CPSG_05565	27.1332	1.56861	0.523854	11.1866	0.00372278	0.00733561	1
CPSG_05563	231.214	1.25312	0.251997	36.1812	1.39108100433773e-08	7.60407908879561e-08	1
CPSG_05562	36.5344	2.27934	0.479203	38.2774	4.877080207846851e-09	2.83761007366086e-08	1
CPSG_05550	88.6651	0.865583	0.247499	15.3353	0.000467718	0.00113496	1
CPSG_05912	15.4514	1.71451	0.564271	30.6529	2.20702454907424e-07	1.00420320304914e-06	1
CPSG_05596	104.825	2.34879	0.315222	74.0919	8.14976608305654e-17	9.81132884771342e-16	1
CPSG_05663	5.29062	1.65322	0.912315	17.0485	0.000198595	0.000523548	1
CPSG_05670	6.59251	2.46793	1.05755	15.63	0.000403626	0.000993274	1
CPSG_05677	13.1285	1.47715	0.604455	13.0962	0.00143287	0.00311298	1
CPSG_05783	5.8175	2.57404	1.05642	35.1067	2.3805692561308e-08	1.26074806524613e-07	1
CPSG_05789	16.3749	2.12623	0.68881	18.8363	8.12341617205137e-05	0.000231972	1
CPSG_05741	74.1052	1.15229	0.341167	13.0776	0.00144621	0.00313911	1
CPSG_05740	25.9648	1.63511	0.493691	19.8036	5.00842921318719e-05	0.00014867	1
CPSG_05738	17.0142	1.85634	0.641295	12.7089	0.00173898	0.00370917	1
CPSG_05737	99.5899	3.10944	0.467251	80.2503	3.74864752863371e-18	4.91941079171252e-17	1
CPSG_05792	30.9166	1.28179	0.441592	11.101	0.00388547	0.00762252	1
CPSG_05804	6.56134	0.982803	0.713993	14.7902	0.000614244	0.00145394	1
CPSG_05724	40.9155	0.892163	0.368357	10.6027	0.00498477	0.00953505	1
CPSG_05713	49.971	0.797445	0.390668	15.8433	0.000362796	0.00090244	1
CPSG_05822	15.3444	1.69432	0.603487	20.2339	4.0389814184509e-05	0.000122491	1
CPSG_05708	53.0454	1.7948	0.368072	33.2589	5.99692706906447e-08	2.98758285736575e-07	1
CPSG_05706	10.8497	4.24488	1.20833	39.7777	2.3034420013120804e-09	1.39240240875249e-08	1
CPSG_05703	23.9374	3.54587	0.755104	67.741	1.95084537719421e-15	2.11016441633174e-14	1
CPSG_05823	7.65414	2.0994	0.879655	18.7408	8.52077376444045e-05	0.000242061	1
CPSG_05697	105.739	2.68832	0.463479	35.1476	2.33241751718595e-08	1.23616396846255e-07	1
CPSG_05696	83.8874	0.496848	0.232743	10.8502	0.00440471	0.00851481	1
CPSG_05826	7.75171	2.06964	0.885278	14.5815	0.000681807	0.00159436	1
CPSG_05827	4.42335	4.04936	1.22648	27.4378	1.10144498071816e-06	4.48301922311685e-06	1
CPSG_05687	12.8809	3.72391	1.065	39.3891	2.79742176419378e-09	1.67540217907546e-08	1
CPSG_05684	60.9734	0.480597	0.269832	21.5665	2.07437788386319e-05	6.68879119823817e-05	1
CPSG_05683	33.9254	1.25153	0.435292	14.8042	0.000609974	0.00144527	1
CPSG_05682	16.6155	2.34469	0.65601	31.7129	1.29907145685566e-07	6.14991454276694e-07	1
CPSG_05532	226.292	1.03131	0.389851	90.5625	2.16077063397398e-20	3.24752453809269e-19	1
CPSG_05531	35.7328	1.06692	0.383218	15.5159	0.000427329	0.00104405	1
CPSG_05914	35.3683	2.44736	0.601982	22.2901	1.4446381193932e-05	4.79687048109211e-05	1
CPSG_05926	8.46693	2.04962	0.886878	10.7284	0.00468127	0.00902257	1
CPSG_05435	22.5335	1.94688	0.587696	27.6452	9.92943915156294e-07	4.08801995980437e-06	1
CPSG_05425	76.3869	3.77368	0.572855	94.6675	2.77473632300813e-21	4.4216166540078203e-20	1
CPSG_05423	20.845	2.76546	0.712342	26.6923	1.59899601529724e-06	6.33634314709631e-06	1
CPSG_05421	261.35	2.94813	0.747652	16.2289	0.000299185	0.000757406	1
CPSG_05419	105.984	1.35185	0.310498	23.8449	6.6395926565315e-06	2.34653722648408e-05	1
CPSG_05417	6.34938	4.62178	1.26607	26.0553	2.19870155860236e-06	8.45674509744327e-06	1
CPSG_05410	112.77	1.30877	0.319869	22.6611	1.20008049385317e-05	4.03550383684305e-05	1
CPSG_05407	79.3736	0.885883	0.266555	17.8387	0.000133775	0.000366188	1
CPSG_06040	3.2938	2.60267	1.27516	17.9759	0.000124908	0.000344307	1
CPSG_05405	89.8074	1.35775	0.407041	11.5261	0.00314156	0.00630697	1
CPSG_06046	64.5134	1.84636	0.352363	63.7072	1.4660926258717102e-14	1.47414581071805e-13	1
CPSG_05396	19.1451	2.15441	0.639091	20.2268	4.0532084278827e-05	0.00012287	1
CPSG_05392	11.8623	2.19058	0.771042	17.046	0.000198838	0.000523903	1
CPSG_05389	40.5517	2.08416	0.550992	20.9825	2.77788260325775e-05	8.72856685944412e-05	1
CPSG_05384	10.023	2.82795	1.06149	16.9699	0.000206553	0.000542126	1
CPSG_05379	18.5995	1.59724	0.562605	13.3703	0.00124931	0.00274848	1
CPSG_05364	170.95	6.0703	0.665319	179.174	1.23826629064439e-39	4.83059183000564e-38	1
CPSG_05362	38.4986	1.64983	0.389851	33.9069	4.33725791917639e-08	2.20696252922311e-07	1
CPSG_05265	4.32432	4.15182	1.26287	26.287	1.95820487105396e-06	7.62663642905305e-06	1
CPSG_05263	10.76	2.95738	1.05289	18.4762	9.72642641753326e-05	0.000273589	1
CPSG_06072	17.1873	2.9421	0.756265	42.4484	6.059769520250491e-10	4.0093322154836205e-09	1
CPSG_06073	6.33558	3.61667	1.24162	29.2349	4.48468577685044e-07	1.94745570321991e-06	1
CPSG_06074	123.643	1.21799	0.245163	29.8935	3.22636347282369e-07	1.43151080375937e-06	1
CPSG_05436	83.1348	1.03636	0.305239	17.9497	0.000126551	0.000348417	1
CPSG_04863	109.068	0.747018	0.293017	21.0687	2.66071266119406e-05	8.41997344168387e-05	1
CPSG_06007	49.4219	1.99986	0.397543	36.5325	1.16700516346176e-08	6.45333064442566e-08	1
CPSG_05460	13.6964	1.98443	0.711076	13.9112	0.000953275	0.00215703	1
CPSG_05523	12.8057	2.34699	0.926477	14.0536	0.000887782	0.00202036	1
CPSG_05931	53.876	0.964496	0.326618	10.5894	0.00501824	0.00958511	1
CPSG_05933	28.0733	1.21261	0.415529	13.5079	0.00116628	0.00258333	1
CPSG_05515	14.2911	1.71624	0.642356	19.1256	7.02970480829081e-05	0.000202359	1
CPSG_05958	65.1946	3.79127	0.478662	249.18	7.786631995055179e-55	6.77911778203645e-53	1
CPSG_05510	10.4535	3.40046	1.06402	33.7803	4.62053433033976e-08	2.33943224002096e-07	1
CPSG_05509	15.606	3.79389	1.04083	42.2714	6.62041881897409e-10	4.35204143173628e-09	1
CPSG_05506	8.5914	2.40427	0.881902	25.8291	2.46201241586544e-06	9.39407089089438e-06	1
CPSG_05502	29.0229	1.55061	0.461136	16.6409	0.000243488	0.000630032	1
CPSG_05962	151.763	1.03323	0.276514	23.7752	6.87507535491973e-06	2.42017568830237e-05	1
CPSG_05498	30.7473	0.609973	0.344914	18.4601	9.80480294548944e-05	0.000275468	1
CPSG_05970	20.2217	3.47691	0.879524	33.1921	6.20040076615915e-08	3.07607095688743e-07	1
CPSG_05496	32.9601	3.93359	0.866675	58.3551	2.12989458292787e-13	1.9630310889608997e-12	1
CPSG_05972	60.6403	1.48335	0.322371	42.4375	6.09270183657557e-10	4.023663127781041e-09	1
CPSG_05985	22.773	1.1768	0.459495	10.5808	0.00503986	0.00961505	1
CPSG_05482	22.164	1.76773	0.519309	25.6865	2.643961245798e-06	1.00400209222085e-05	1
CPSG_05481	10.0576	2.39812	0.915642	12.0696	0.00239393	0.00493796	1
CPSG_05992	371.547	0.476467	0.191614	17.9934	0.000123816	0.000341679	1
CPSG_05471	7.58103	1.58365	0.782481	12.7386	0.00171337	0.00365891	1
CPSG_05998	52.1767	1.73074	0.352101	37.294	7.97480970917306e-09	4.49701157296892e-08	1
CPSG_05999	13.2004	3.11398	0.897606	33.2554	6.00736833817457e-08	2.99069752902568e-07	1
CPSG_06003	342.315	4.301	0.449496	91.7722	1.1800804567622e-20	1.7924668895373e-19	1
CPSG_06005	4.37599	2.06544	1.07872	21.59	2.05015738240752e-05	6.61666977984055e-05	1
CPSG_05456	3.57155	3.54385	1.24751	14.7185	0.000636661	0.00150103	1
CPSG_04859	38.5754	2.06852	0.492574	23.9984	6.14917804186147e-06	2.18838395019188e-05	1
CPSG_06310	314.062	1.07498	0.225188	27.8623	8.90807467268506e-07	3.68665188917673e-06	1
CPSG_04855	36.2968	1.19003	0.382472	13.1536	0.00139231	0.00303323	1
CPSG_06677	27.4504	1.72719	0.51443	19.859	4.87156331997354e-05	0.00014509	1
CPSG_06679	40.6555	2.04641	0.499708	20.7993	3.04430939416764e-05	9.51546618430945e-05	1
CPSG_04335	20.1659	1.39519	0.49007	15.6085	0.000408002	0.00100231	1
CPSG_06686	17.9225	2.56471	0.6585	41.4973	9.74933080004929e-10	6.231018136217711e-09	1
CPSG_06699	130.125	1.29736	0.300882	25.022	3.68593491632989e-06	1.36980163288283e-05	1
CPSG_04330	54.7088	2.57201	0.453665	47.5845	4.64681530960201e-11	3.44481978143809e-10	1
CPSG_06703	18.0905	1.59297	0.564657	13.1873	0.00136906	0.00298777	1
CPSG_06706	62.3778	4.20576	0.633456	76.2546	2.76385100870598e-17	3.43150127846122e-16	1
CPSG_04309	76.593	0.565958	0.260807	14.4954	0.00071182	0.0016542	1
CPSG_04308	11.1689	1.99838	0.784161	11.7356	0.00282905	0.00573279	1
CPSG_04345	9.81457	2.49832	0.880081	22.7018	1.17589700769596e-05	3.96351687343791e-05	1
CPSG_06709	17.7888	1.44402	0.564403	10.6031	0.00498389	0.00953505	1
CPSG_04297	32.3677	4.72424	0.858659	211.296	1.3113879333813601e-46	7.61138085886952e-45	1
CPSG_06720	40.5063	2.90048	0.541339	46.6582	7.384209252432709e-11	5.38466494924587e-10	1
CPSG_04280	16.6209	2.14301	0.670191	17.3395	0.000171702	0.000459439	1
CPSG_04279	12.8479	1.89104	0.697377	14.9295	0.000572916	0.00136471	1
CPSG_04278	16.9591	2.86512	0.854729	16.3923	0.000275713	0.000704984	1
CPSG_06728	40.2629	0.167487	0.297717	11.3388	0.00344993	0.00685283	1
CPSG_06736	46.2394	1.9073	0.442302	26.283	1.96204343451828e-06	7.63741989041766e-06	1
CPSG_04269	10.7347	1.35867	0.625146	21.5217	2.12140819569519e-05	6.82502618705181e-05	1
CPSG_06752	11.4566	0.726335	0.531631	30.8794	1.97075056995692e-07	9.03608755229445e-07	1
CPSG_04254	32.8722	1.95608	0.470772	28.0255	8.20998220909251e-07	3.41556311134682e-06	1
CPSG_04305	10.219	1.85144	0.793258	10.5223	0.00518929	0.00987638	1
CPSG_04346	18.9798	2.52511	0.64884	37.0697	8.921198865975591e-09	5.01089210890635e-08	1
CPSG_06676	128.052	2.66333	0.377953	55.3584	9.529661529495299e-13	8.34751578638858e-12	1
CPSG_06675	6.13531	1.4054	0.788399	16.3235	0.000285358	0.000726782	1
CPSG_04424	8.57705	2.4515	0.908163	23.1279	9.50234831128444e-06	3.26454593812606e-05	1
CPSG_04423	63.1995	1.19241	0.318805	17.3346	0.000172119	0.000460382	1
CPSG_04415	119.215	1.18319	0.234035	37.0197	9.146735440473811e-09	5.13353335766844e-08	1
CPSG_04412	6.44296	2.62045	1.0622	24.4041	5.02005910944088e-06	1.82104684869403e-05	1
CPSG_04409	8.39424	1.24663	0.752775	13.0013	0.00150243	0.00324829	1
CPSG_06641	5.8039	2.65626	1.2237	12.2285	0.00221117	0.00461297	1
CPSG_04407	241.962	5.06141	0.408877	397.738	4.28848086499951e-87	1.61134025764376e-84	1
CPSG_04404	52.5871	1.50904	0.352535	24.4906	4.80755065440703e-06	1.7501837899955e-05	1
CPSG_04398	14.4208	1.65678	0.649582	10.8757	0.00434873	0.00842028	1
CPSG_04393	144.184	0.633958	0.20868	10.6317	0.004913	0.00941329	1
CPSG_04387	18.4078	0.681934	0.475734	32.0033	1.1234865341894e-07	5.36493001175795e-07	1
CPSG_06655	38.8984	1.55292	0.403707	23.3203	8.63114320134154e-06	2.98970069453553e-05	1
CPSG_06657	128.628	2.29101	0.294089	112.61	3.52493911885075e-25	7.12876497718852e-24	1
CPSG_04374	16.3606	2.34443	0.827285	15.1365	0.000516588	0.00124005	1
CPSG_04373	16.936	1.54547	0.544261	21.5526	2.08886691372378e-05	6.72943181275904e-05	1
CPSG_04372	2.55026	3.09627	1.26913	11.0162	0.00405373	0.00790916	1
CPSG_06664	18.1861	1.85901	0.563865	24.6993	4.33118418684435e-06	1.58484489543218e-05	1
CPSG_04366	4.34766	4.15637	1.25668	27.4033	1.1206209350108e-06	4.55846886327184e-06	1
CPSG_04364	9.26358	2.10419	0.887077	11.2677	0.00357486	0.00707343	1
CPSG_04361	4.21603	2.8015	1.25492	11.7825	0.00276359	0.00561999	1
CPSG_04359	72.7838	0.859765	0.261706	19.4238	6.05574681756991e-05	0.000176587	1
CPSG_06665	42.5713	1.31024	0.375957	15.7429	0.000381489	0.000943677	1
CPSG_06666	2.55212	3.2512	1.25914	15.4552	0.0004405	0.00107329	1
CPSG_04251	43.3384	1.59911	0.391971	27.5823	1.02464838458769e-06	4.20642025162249e-06	1
CPSG_06769	360.724	2.24449	0.24145	103.472	3.39867667139838e-23	6.15816059825203e-22	1
CPSG_06770	5.06106	3.21236	1.25697	19.2199	6.70566667109355e-05	0.000193991	1
CPSG_06792	21.2506	1.90208	0.52502	29.3109	4.31739987734966e-07	1.88167995875453e-06	1
CPSG_06880	25.9174	0.969794	0.402192	11.8717	0.00264302	0.00540027	1
CPSG_06886	13.6705	1.16879	0.577321	11.3177	0.00348651	0.00691425	1
CPSG_06895	154.586	3.67626	0.342712	194.687	5.29963668634178e-43	2.44091008411574e-41	1
CPSG_04101	10.24	4.32654	1.23393	36.9798	9.33142836183679e-09	5.22896915817526e-08	1
CPSG_06896	74.7013	1.72609	0.333412	33.2972	5.88313233847022e-08	2.93293867069406e-07	1
CPSG_06902	103.937	0.901741	0.304821	13.1087	0.00142392	0.00309542	1
CPSG_04093	181.426	1.59889	0.23776	49.7205	1.59708278942764e-11	1.24743698399606e-10	1
CPSG_04084	10.9824	1.645	0.65685	26.9154	1.43020866296757e-06	5.7200334145241e-06	1
CPSG_04080	5.2222	2.26508	1.0675	18.3988	0.000101101	0.000283487	1
CPSG_04079	268.028	1.16961	0.269549	25.7368	2.57830553015649e-06	9.81157952014243e-06	1
CPSG_04075	379.606	1.04426	0.186847	35	2.51096803391061e-08	1.32391438656483e-07	1
CPSG_04074	15.7576	1.96031	0.697317	15.909	0.000351081	0.000876965	1
CPSG_04073	26.1542	1.25064	0.428771	23.7968	6.80138859122902e-06	2.39896804114545e-05	1
CPSG_06936	51.2021	4.24832	0.698405	71.832	2.52280555714349e-16	2.9332750606591804e-15	1
CPSG_06944	7.78142	2.67433	1.08176	13.0004	0.00150312	0.0032488	1
CPSG_04061	9.62818	1.92237	0.781217	14.3595	0.00076186	0.00175846	1
CPSG_06951	75.2702	1.1987	0.360019	11.7361	0.00282841	0.00573279	1
CPSG_04057	260.609	1.56027	0.179822	109.894	1.37004400733655e-24	2.68701762867463e-23	1
CPSG_06955	16.5677	1.28111	0.543173	14.7358	0.000631191	0.00148863	1
CPSG_04051	25.9604	2.09524	0.528841	27.7693	9.33204065832784e-07	3.85095018842789e-06	1
CPSG_06956	8.69719	0.90402	0.616321	14.4954	0.000711824	0.0016542	1
CPSG_04046	17.1389	3.66141	0.924946	45.4905	1.3239008589886e-10	9.40430669882549e-10	1
CPSG_04042	54.1294	1.36798	0.33339	62.9812	2.1076518245453e-14	2.07824949936863e-13	1
CPSG_04111	8.2008	2.23043	0.886299	18.03	0.00012157	0.000336651	1
CPSG_06629	11.1821	1.03582	0.593863	11.2875	0.00353957	0.00700554	1
CPSG_06873	43.6301	1.53513	0.35339	36.2726	1.32895143507098e-08	7.2923783973649e-08	1
CPSG_04114	170.649	0.73054	0.193153	23.5088	7.8547090588272e-06	2.73535453516914e-05	1
CPSG_06798	2.30177	3.14078	1.28564	13.5895	0.00111963	0.00248849	1
CPSG_06801	32.1687	1.97724	0.53881	24.9282	3.8628772076657e-06	1.42960499665762e-05	1
CPSG_04221	23.2203	0.45742	0.404896	13.4148	0.00122184	0.00269552	1
CPSG_04205	15.932	3.27146	1.09659	22.3956	1.37039743090972e-05	4.56522037296522e-05	1
CPSG_04179	4.72609	2.35024	1.11183	22.9805	1.02295788999084e-05	3.47756970316409e-05	1
CPSG_06816	42.8349	0.932269	0.323213	20.2897	3.92780144358901e-05	0.00011922	1
CPSG_06818	4.23319	2.88163	1.22953	17.5177	0.000157066	0.000423609	1
CPSG_06821	51.3833	3.08995	0.560012	38.8987	3.5748314449163e-09	2.11614607672118e-08	1
CPSG_06823	11.5115	1.96573	0.7028	22.0055	1.66559918119918e-05	5.44695948446217e-05	1
CPSG_06825	32.5759	2.15702	0.496762	29.6857	3.57964030991475e-07	1.58039902118005e-06	1
CPSG_04158	55.6261	1.14497	0.303309	20.5544	3.44083667030829e-05	0.000106109	1
CPSG_04153	64.1753	6.75635	1.34281	45.9541	1.04999145399523e-10	7.57160504047671e-10	1
CPSG_06837	22.115	1.16502	0.439646	17.1826	0.000185719	0.000492513	1
CPSG_04148	11.1792	5.05766	1.23734	28.0727	8.01826091695243e-07	3.34555024465946e-06	1
CPSG_04147	7.74082	4.59187	1.21454	29.1241	4.74003764707901e-07	2.04837341177343e-06	1
CPSG_06842	15.2582	2.48902	0.688133	41.9667	7.70983635847597e-10	5.03112630376233e-09	1
CPSG_06843	15.5602	1.38358	0.548398	15.705	0.000388775	0.000959371	1
CPSG_04138	61.9633	1.39523	0.297977	49.865	1.48578781629594e-11	1.16432922289097e-10	1
CPSG_04136	20.3847	3.59601	0.975113	19.5822	5.59477395736336e-05	0.000164773	1
CPSG_04133	2.24083	2.1703	1.26395	21.0163	2.73128998099911e-05	8.60109359256844e-05	1
CPSG_06852	58.4259	1.10031	0.329479	13.6849	0.00106746	0.00238891	1
CPSG_06863	19.6793	3.15038	0.790987	31.1292	1.73928822239299e-07	8.05761104455779e-07	1
CPSG_06865	86.5642	3.2841	0.418908	109.548	1.62881331502042e-24	3.1770760262105903e-23	1
CPSG_06871	19.6431	1.57693	0.534174	14.9284	0.000573237	0.00136502	1
CPSG_06977	28.4237	2.16928	0.49978	36.8601	9.90694585595418e-09	5.5297643835541e-08	1
CPSG_04431	9.5561	4.42903	1.28572	50.2267	1.23997260432205e-11	9.8357382469501e-11	1
CPSG_04443	29.6612	1.06238	0.39589	10.9015	0.00429311	0.00832388	1
CPSG_04731	75.0414	1.129	0.27412	22.6574	1.20229247737699e-05	4.0410386045171e-05	1
CPSG_06430	3.09105	3.55295	1.27307	16.3213	0.000285682	0.000727349	1
CPSG_04728	172.439	1.42252	0.250457	37.1484	8.5767668833844e-09	4.8250227565391e-08	1
CPSG_06431	3.85449	3.50481	1.26674	11.8033	0.0027349	0.00556727	1
CPSG_04724	14.397	2.78425	0.894047	20.5851	3.38840328691392e-05	0.000104627	1
CPSG_04721	13.332	1.42073	0.603667	10.8694	0.00436257	0.0084448	1
CPSG_04719	113.891	1.00691	0.227246	24.0717	5.92770933994053e-06	2.12013612113404e-05	1
CPSG_04716	8.36269	1.72376	0.776573	14.562	0.000688503	0.00160838	1
CPSG_06457	15.0583	1.29433	0.549634	12.393	0.00203654	0.00428748	1
CPSG_04709	57.6182	1.58686	0.369298	26.5541	1.71340988522188e-06	6.74684675708716e-06	1
CPSG_04735	9.57645	2.56879	0.875125	30.7893	2.06149968920534e-07	9.40386343849003e-07	1
CPSG_06459	141.883	0.822021	0.23858	12.9823	0.0015168	0.00327538	1
CPSG_06470	112.014	1.42845	0.271059	39.3673	2.8280874646366e-09	1.69234839983576e-08	1
CPSG_04702	40.8995	1.10029	0.343202	15.6066	0.000408385	0.00100291	1
CPSG_06475	12.7721	0.937499	0.550952	15.2908	0.000478237	0.00115655	1
CPSG_06480	67.398	0.948348	0.306434	11.8269	0.00270285	0.00550989	1
CPSG_04692	2.95638	3.71017	1.2636	28.7139	5.81921085769328e-07	2.48613682304442e-06	1
CPSG_04684	146.624	1.47646	0.279268	30.3204	2.6062194194771e-07	1.16944063077606e-06	1
CPSG_06493	26.6001	4.67799	1.03991	71.0701	3.69250254008677e-16	4.2244832746281205e-15	1
CPSG_04680	8.71027	1.14597	0.667125	13.0894	0.00143771	0.00312233	1
CPSG_06495	44.4902	1.58914	0.527272	13.7436	0.0010366	0.00232567	1
CPSG_04677	42.5851	1.33313	0.386886	16.5134	0.000259518	0.000666918	1
CPSG_06462	54.0453	1.30321	0.337698	21.0214	2.72434368943676e-05	8.59058727866123e-05	1
CPSG_06403	187.883	3.37474	0.346741	110.084	1.24623356452644e-24	2.4645045476881502e-23	1
CPSG_04744	87.3297	0.96888	0.247159	23.5292	7.77514153796831e-06	2.71028981638456e-05	1
CPSG_06397	2.86185	3.49775	1.28199	16.4987	0.000261429	0.000671586	1
CPSG_04854	67.1962	1.08223	0.307847	21.0654	2.6650511487265e-05	8.42968548992399e-05	1
CPSG_06313	165.154	0.73313	0.234009	21.0078	2.74289146913075e-05	8.63001419044707e-05	1
CPSG_04842	23.5122	1.4777	0.527189	10.6022	0.00498612	0.00953505	1
CPSG_04831	30.4343	1.28313	0.412321	14.8736	0.000589157	0.0014006	1
CPSG_04822	26.0652	1.33467	0.459095	12.3436	0.00208743	0.0043817	1
CPSG_06349	5.70733	3.26986	1.22476	19.8054	5.00383311765534e-05	0.000148596	1
CPSG_06352	302.739	1.45947	0.1866	76.1863	2.85998088576042e-17	3.54468811518118e-16	1
CPSG_06359	53.8879	1.98886	0.372625	42.4727	5.986386722791471e-10	3.96813508022361e-09	1
CPSG_04806	37.9533	2.63523	0.517111	41.3528	1.04797918677847e-09	6.673972715799721e-09	1
CPSG_06367	27.3627	1.07717	0.416687	14.2335	0.000811402	0.00186059	1
CPSG_04804	37.5221	1.47496	0.424612	16.7159	0.000234525	0.000610159	1
CPSG_06377	45.2053	1.51884	0.402768	24.117	5.79512692254228e-06	2.07687806727055e-05	1
CPSG_04789	372.208	0.712506	0.208063	12.4759	0.00195382	0.00412794	1
CPSG_04788	52.5944	3.49911	0.560301	76.0817	3.01342029942771e-17	3.7219390168883097e-16	1
CPSG_04777	118.384	6.56487	1.12062	48.4959	2.9460837674770497e-11	2.23270615881302e-10	1
CPSG_04774	10.4721	3.34369	1.09246	22.1701	1.53401120701964e-05	5.06067745236284e-05	1
CPSG_04771	21.557	1.57755	0.470207	36.8144	1.01356311076501e-08	5.64857693032897e-08	1
CPSG_06387	52.2329	1.91259	0.533292	19.2197	6.70639191909251e-05	0.000193991	1
CPSG_04764	537.89	1.462	0.514304	11.86	0.00265845	0.00543023	1
CPSG_04763	40.1093	2.44631	0.567917	21.8458	1.80407423138465e-05	5.85422088084319e-05	1
CPSG_06389	4.37817	2.95317	1.24202	18.0214	0.000122095	0.000337714	1
CPSG_04754	11.8292	5.5175	1.21833	54.1169	1.7728324370635399e-12	1.51029245443874e-11	1
CPSG_06396	11.2581	2.82714	0.962308	16.8851	0.000215502	0.000564368	1
CPSG_06506	17.2307	1.64028	0.599173	18.4562	9.82419355930782e-05	0.000275882	1
CPSG_04673	70.576	7.3277	1.21956	182.316	2.5742672576122098e-40	1.03245471640975e-38	1
CPSG_06508	22.2879	2.70422	0.653579	33.0725	6.58265949185585e-08	3.25440485542652e-07	1
CPSG_04666	19.6954	2.02156	0.560095	29.9619	3.11786922023946e-07	1.38682045877193e-06	1
CPSG_06582	8.24092	4.05841	1.26428	29.0224	4.98732077719432e-07	2.14873162512917e-06	1
CPSG_04536	9.50708	1.92775	0.776741	15.4367	0.00044459	0.00108251	1
CPSG_04532	6.47104	1.05732	0.737464	14.187	0.000830495	0.00190151	1
CPSG_04526	12.2382	1.93449	0.658363	35.0317	2.47147670809412e-08	1.30546052243836e-07	1
CPSG_04521	4.76012	2.11203	1.06871	17.0933	0.000194191	0.000512886	1
CPSG_06591	19.9102	1.57796	0.522614	16.5856	0.000250307	0.000645805	1
CPSG_04515	3.492	3.52927	1.2456	15.1784	0.000505891	0.00121724	1
CPSG_04512	20.2666	1.63551	0.58324	12.4246	0.00200459	0.00422632	1
CPSG_06602	7.91209	2.6	1.09737	10.8429	0.00442071	0.00854344	1
CPSG_06607	43.3108	1.60016	0.438026	16.589	0.000249887	0.00064542	1
CPSG_06611	69.789	2.59498	0.432267	46.3392	8.6609649101669e-11	6.289992725705141e-10	1
CPSG_06617	25.8767	1.43259	0.440199	27.0258	1.35337671018818e-06	5.43711667643976e-06	1
CPSG_04490	45.2087	1.20881	0.391939	11.3542	0.00342341	0.00680392	1
CPSG_04486	141.602	1.27227	0.260159	32.0493	1.09795076490543e-07	5.25001373788339e-07	1
CPSG_04476	94.628	2.08216	0.35669	38.928	3.5228157639313402e-09	2.08708562146937e-08	1
CPSG_06618	4.68319	4.38294	1.2389	45.9083	1.07431940919083e-10	7.71586143079813e-10	1
CPSG_06619	8.25147	2.1039	0.878709	14.3259	0.000774784	0.00178476	1
CPSG_06620	7.85874	4.87597	1.25118	29.0518	4.91452071423008e-07	2.11992527969115e-06	1
CPSG_06621	20.6718	1.66178	0.561923	12.5302	0.00190151	0.00402099	1
CPSG_04456	10.1172	1.81001	0.774252	11.8099	0.0027259	0.00555213	1
CPSG_04452	35.7504	1.67012	0.388397	53.6068	2.28787875321503e-12	1.93063432851089e-11	1
CPSG_04451	205.164	1.61996	0.470824	17.6509	0.000146942	0.000398867	1
CPSG_06624	34.5891	2.33953	0.494991	50.5885	1.03475206321091e-11	8.26296977546162e-11	1
CPSG_06581	6.11917	0.911923	0.725645	13.0401	0.00147363	0.00319279	1
CPSG_04432	54.3586	3.46872	0.604358	43.3406	3.87888143277125e-10	2.6148568978804502e-09	1
CPSG_06572	6.25181	3.30852	1.23092	16.5668	0.000252683	0.000651228	1
CPSG_04563	10.7306	3.81482	1.21583	22.9938	1.01615010563534e-05	3.45936843306184e-05	1
CPSG_06509	66.7028	3.31064	0.576897	46.6932	7.255926590736339e-11	5.29652964532379e-10	1
CPSG_06511	14.908	1.82367	0.606962	22.8498	1.09202549207144e-05	3.69652441341775e-05	1
CPSG_06522	23.8365	1.57306	0.487819	22.2598	1.46670577471343e-05	4.85884571957271e-05	1
CPSG_04654	5.81828	3.14769	1.23971	13.3738	0.00124712	0.00274535	1
CPSG_04653	17.2384	2.83979	0.69757	62.3416	2.90199405749869e-14	2.84188416687011e-13	1
CPSG_06525	51.7725	1.56499	0.353207	27.115	1.29434181007711e-06	5.21167861372841e-06	1
CPSG_06547	37.73	1.15105	0.380265	18.7489	8.48668796437378e-05	0.000241284	1
CPSG_04628	23.2395	0.371061	0.39429	20.1371	4.23921991260778e-05	0.000127911	1
CPSG_04625	23.5443	0.474847	0.377789	12.5039	0.00192665	0.00407296	1
CPSG_04608	15.827	1.7295	0.620975	13.0204	0.00148818	0.00321943	1
CPSG_04604	10.9064	3.21409	1.06102	22.0404	1.6368082252382e-05	5.36509362716966e-05	1
CPSG_06550	14.9872	1.25763	0.542105	11.5786	0.00306017	0.00615049	1
CPSG_04594	26.6138	1.26876	0.458011	15.2007	0.000500266	0.00120533	1
CPSG_04591	4.59521	2.9693	1.22683	17.7028	0.000143181	0.000389398	1
CPSG_04586	95.3951	1.22815	0.293844	19.5727	5.62144750500583e-05	0.000165423	1
CPSG_04585	74.8907	2.84345	0.401971	76.0402	3.07666436664927e-17	3.79348996779087e-16	1
CPSG_06560	42.307	1.38905	0.349474	35.4752	1.97999339987311e-08	1.05565144747529e-07	1
CPSG_04581	12.8569	2.38849	0.791004	17.5141	0.000157346	0.000424205	1
CPSG_04574	7.92143	3.89903	1.22128	35.7129	1.75805422560849e-08	9.48658285458733e-08	1
CPSG_06561	57.7252	2.22256	0.463137	40.8556	1.34373872565371e-09	8.413393862243581e-09	1
CPSG_06565	108.675	1.05353	0.23513	25.676	2.65780631379693e-06	1.00818699650352e-05	1
CPSG_06567	3.1242	3.54778	1.24048	19.9519	4.65061532408283e-05	0.000139206	1
CPSG_06568	6.01677	3.29944	1.23032	17.9317	0.000127698	0.000350973	1
CPSG_06571	79.9588	1.59686	0.303558	39.8533	2.2180513636416404e-09	1.34648543240116e-08	1
CPSG_08098	4.12594	2.72553	1.23222	12.8996	0.00158082	0.00340232	1
CPSG_07821	24.457	1.66166	0.511416	18.7453	8.50184317226556e-05	0.000241619	1
CPSG_08112	52.5446	1.04305	0.360286	13.3031	0.00129202	0.00283285	1
CPSG_01088	42.1877	1.55595	0.376325	26.5258	1.73776732336118e-06	6.83145425191379e-06	1
CPSG_09342	6.34516	4.85531	1.23969	61.8275	3.7526112445502e-14	3.64984900202232e-13	1
CPSG_09343	175.625	0.875379	0.236027	14.8642	0.000591929	0.00140672	1
CPSG_01072	53.7926	1.66634	0.438659	16.0407	0.000328699	0.000826845	1
CPSG_01070	16.4341	3.4015	1.11768	18.3504	0.000103579	0.000290094	1
CPSG_09349	44.9172	1.1961	0.357301	14.7493	0.000626938	0.00147908	1
CPSG_09351	84.3385	0.873137	0.264645	17.2926	0.000175776	0.000469283	1
CPSG_01054	125.165	1.43386	0.283375	33.9965	4.14717610382739e-08	2.11476358608741e-07	1
CPSG_09356	3.43496	3.48327	1.259	13.3237	0.00127876	0.00280635	1
CPSG_09357	7.61182	2.2684	0.91892	21.0201	2.7260773933187e-05	8.59225894521068e-05	1
CPSG_01042	25.6351	2.17638	0.587531	20.0283	4.47631363454751e-05	0.000134497	1
CPSG_01041	4.88263	2.15822	1.08078	17.0589	0.000197561	0.000521209	1
CPSG_01035	21.3889	1.68593	0.507493	56.0327	6.80230542956206e-13	6.0400072713487e-12	1
CPSG_01032	21.3032	1.88905	0.523909	28.5198	6.41199746176965e-07	2.71502075205062e-06	1
CPSG_01027	30.2491	0.503225	0.347907	26.6189	1.65871972537915e-06	6.55318213585046e-06	1
CPSG_09366	12.566	0.800727	0.553442	15.289	0.000478674	0.00115721	1
CPSG_01024	14.3785	4.02242	1.04027	87.2153	1.15197469726819e-19	1.6547177794361399e-18	1
CPSG_01022	4.02975	2.91651	1.25125	18.6711	8.82302375620231e-05	0.000250249	1
CPSG_01019	54.923	1.05752	0.300008	18.6551	8.89390542871388e-05	0.000252159	1
CPSG_01018	172.984	0.6999	0.230453	11.1973	0.00370293	0.00730052	1
CPSG_01000	61.2283	4.54076	0.631705	167.065	5.2764327779558995e-37	1.84649282361898e-35	1
CPSG_09338	11.839	1.73138	0.665835	24.6599	4.4173534123729e-06	1.61059683406181e-05	1
CPSG_01096	81.1898	1.10574	0.279179	18.6353	8.98254035112931e-05	0.000254387	1
CPSG_09336	4.23899	0.732414	0.809798	16.712	0.000234984	0.000611129	1
CPSG_01100	81.2161	1.69877	0.376305	24.059	5.96568052868117e-06	2.1315812459587e-05	1
CPSG_09287	3.18262	2.66621	1.2779	19.8302	4.94236937223033e-05	0.000146954	1
CPSG_01209	50.3179	0.551387	0.298727	21.0152	2.73283763591361e-05	8.60217278782507e-05	1
CPSG_01208	27.3854	0.801534	0.410051	15.8893	0.000354546	0.000884383	1
CPSG_09288	95.3424	1.73124	0.357412	27.1268	1.28674546655967e-06	5.18401573689021e-06	1
CPSG_09291	6.72621	3.66159	1.24872	23.3875	8.3456734608575e-06	2.89643961288584e-05	1
CPSG_09292	5.22756	3.47517	1.21965	49.2335	2.03746103940777e-11	1.57247939030617e-10	1
CPSG_09307	54.5593	1.39647	0.46372	30.3721	2.53964860031508e-07	1.14244179947381e-06	1
CPSG_09308	155.239	1.2361	0.502703	37.8129	6.152282124304791e-09	3.54202758753322e-08	1
CPSG_01194	4.69972	0.719689	0.810327	15.6141	0.000406863	0.0010002	1
CPSG_01186	55.6108	1.64184	0.366055	32.2711	9.82689100566687e-08	4.73694631258986e-07	1
CPSG_00993	56.8234	1.5457	0.382585	20.3111	3.8858978637707e-05	0.000118213	1
CPSG_01179	21.4652	1.62815	0.515966	17.1614	0.000187691	0.000496821	1
CPSG_01170	8.97682	3.92722	1.22043	27.5245	1.05471868096704e-06	4.3174522152659e-06	1
CPSG_01163	123.292	1.62929	0.385588	25.7796	2.523636722529e-06	9.61379005450082e-06	1
CPSG_01155	21.8304	1.0891	0.444441	12.6893	0.00175616	0.00373911	1
CPSG_01146	9.79532	2.45659	0.892939	17.5699	0.000153016	0.000413782	1
CPSG_01137	21.381	1.05042	0.4343	26.6816	1.60754930643954e-06	6.36511064818184e-06	1
CPSG_01136	46.9699	1.19602	0.468158	10.5208	0.00519314	0.00988107	1
CPSG_01132	55.0957	0.938604	0.325754	13.667	0.0010771	0.00240682	1
CPSG_01131	22.1881	1.76121	0.518894	27.5578	1.03729983096327e-06	4.25102381931502e-06	1
CPSG_01121	5.32729	2.2569	1.07377	15.5401	0.000422201	0.00103339	1
CPSG_01102	17.5362	2.3206	0.604258	52.2285	4.55754279868404e-12	3.7441079447417e-11	1
CPSG_09325	44.3146	1.11657	0.343225	18.0269	0.000121763	0.000336963	1
CPSG_00990	15.3838	1.71997	0.652981	13.7974	0.00100909	0.00227181	1
CPSG_00989	80.8701	0.708452	0.249956	13.3692	0.00125002	0.00274919	1
CPSG_00988	4.89285	4.29405	1.24228	30.5243	2.35361294239232e-07	1.06546878856936e-06	1
CPSG_09456	357.528	1.86351	0.429635	21.9467	1.71527919452551e-05	5.5914968811496e-05	1
CPSG_00880	7.96976	3.83648	1.2648	20.0634	4.39839196146124e-05	0.000132378	1
CPSG_09460	6.56897	2.38796	1.07732	10.825	0.00446038	0.0086131	1
CPSG_00870	34.5893	1.15943	0.389054	16.2312	0.000298837	0.000756793	1
CPSG_00869	61.8083	0.856694	0.307238	12.0732	0.00238969	0.00493206	1
CPSG_00866	196.083	1.3517	0.229237	38.3489	4.70582582183584e-09	2.74468059984363e-08	1
CPSG_00864	40.6395	1.46859	0.399872	17.8472	0.00013321	0.00036478	1
CPSG_00861	20.4573	2.78139	0.81259	20.4053	3.70717255778888e-05	0.000113197	1
CPSG_00856	24.5476	0.765635	0.390315	12.1975	0.0022457	0.00467544	1
CPSG_00855	41.4438	1.20609	0.368185	18.1808	0.000112743	0.000313912	1
CPSG_09454	17.6388	1.48555	0.540704	13.7058	0.00105638	0.00236633	1
CPSG_00853	15.3197	1.73955	0.675071	13.5656	0.00113308	0.00251604	1
CPSG_00841	14.9967	1.05388	0.518367	14.8208	0.000604933	0.00143523	1
CPSG_09488	23.4712	1.59994	0.493055	17.4075	0.000165966	0.000445929	1
CPSG_00828	36.6411	4.73962	0.8613	122.959	1.99381608995284e-27	4.5621323930042697e-26	1
CPSG_00809	63.9849	1.65954	0.311416	49.5706	1.72136625619002e-11	1.34157573176207e-10	1
CPSG_00801	34.5255	3.02575	0.551372	73.5094	1.09051073846811e-16	1.30186557891703e-15	1
CPSG_09507	13.2521	3.12041	0.897124	33.1568	6.31086799728087e-08	3.12652925972159e-07	1
CPSG_09510	62.6135	0.573164	0.318762	28.5724	6.24569825723301e-07	2.6508941651835e-06	1
CPSG_09511	305.9	2.52751	0.270926	142.474	1.1539971779852201e-31	3.26920073557003e-30	1
CPSG_00789	22.7567	0.728076	0.420888	12.6942	0.00175183	0.003731	1
CPSG_00788	55.8141	6.08823	1.0721	123.399	1.60078783573048e-27	3.6746059033054396e-26	1
CPSG_00842	16.9724	2.08475	0.691461	13.0584	0.00146014	0.00316645	1
CPSG_09270	21.1791	2.59221	0.780802	25.3747	3.09001326358126e-06	1.16077564515886e-05	1
CPSG_09444	4.87668	4.24944	1.23	31.4737	1.46413911556952e-07	6.85618527641311e-07	1
CPSG_00891	3.12089	2.36566	1.24832	10.6112	0.00496373	0.00950029	1
CPSG_09385	31.0935	2.50565	0.495946	97.2807	7.512122819335119e-22	1.24429338299846e-20	1
CPSG_09386	131.265	0.634487	0.24046	66.3148	3.98031436104132e-15	4.18489900198439e-14	1
CPSG_09392	10.7551	2.12715	0.792469	14.8789	0.000587606	0.00139831	1
CPSG_09394	68.9841	1.66735	0.305717	49.1061	2.1714631004608397e-11	1.6722842582729201e-10	1
CPSG_00977	194.399	1.49284	0.231604	48.7354	2.61366288221578e-11	1.99134891314178e-10	1
CPSG_09397	9.64242	5.20704	1.21214	52.2173	4.58316592704518e-12	3.76083006358339e-11	1
CPSG_09398	19.241	1.20532	0.475661	17.6472	0.00014722	0.000399424	1
CPSG_00960	43.1922	1.62821	0.384625	39.1512	3.1508827624594703e-09	1.87295187686912e-08	1
CPSG_00958	44.2757	1.34486	0.361427	22.2748	1.45572770917711e-05	4.83144589298717e-05	1
CPSG_00956	31.9982	1.21958	0.397359	13.955	0.000932639	0.00211503	1
CPSG_00890	17.2394	1.20512	0.546219	12.936	0.00155232	0.00334501	1
CPSG_09403	18.0887	1.87718	0.657757	15.0148	0.000549014	0.00131084	1
CPSG_00943	24.3579	5.45013	1.2097	64.0927	1.20905050633164e-14	1.22431369712079e-13	1
CPSG_00942	138.854	1.58566	0.454392	11.9073	0.00259639	0.00532022	1
CPSG_00936	16.0523	2.29526	0.653567	35.7233	1.74895297496143e-08	9.45176024848572e-08	1
CPSG_00934	60.4101	1.57477	0.394153	21.8646	1.78711757126038e-05	5.80447331266054e-05	1
CPSG_00933	9.3454	3.27438	1.04791	45.4766	1.3331850279984e-10	9.46084285773417e-10	1
CPSG_00913	42.9592	3.27303	0.523686	103.251	3.7965258826548905e-23	6.861619816778039e-22	1
CPSG_00912	77.5996	1.03171	0.290484	16.9422	0.000209433	0.00054928	1
CPSG_00905	92.3243	1.21822	0.280397	37.6596	6.6425145876738e-09	3.79367293131226e-08	1
CPSG_00899	33.2164	4.27985	0.824029	80.004	4.2399294290262794e-18	5.50342839887611e-17	1
CPSG_09438	253.583	4.26013	0.454626	88.3657	6.4808136940379e-20	9.40376604913345e-19	1
CPSG_00949	705.353	1.21532	0.166322	70.7644	4.30232033547379e-16	4.906432088649741e-15	1
CPSG_09519	96.1507	0.428696	0.302584	17.7515	0.000139735	0.000380717	1
CPSG_01224	5.08179	3.05257	1.22411	17.3291	0.000172595	0.000461482	1
CPSG_09255	14.3724	4.90159	1.21482	69.2243	9.29257788029117e-16	1.03494092804054e-14	1
CPSG_01500	198.094	1.73326	0.239912	59.2399	1.36842308585962e-13	1.27202765754581e-12	1
CPSG_01499	9.21964	3.47907	1.27122	13.3201	0.00128106	0.00281055	1
CPSG_01493	19.0995	0.942449	0.463033	15.9039	0.000351973	0.00087858	1
CPSG_01491	35.613	1.46613	0.390513	25.9217	2.35054583927829e-06	8.98797361896501e-06	1
CPSG_01485	23.6229	2.02481	0.51295	37.5654	6.96274237745345e-09	3.95756511406371e-08	1
CPSG_01483	36.7705	0.402713	0.30978	20.4086	3.70099810072649e-05	0.000113057	1
CPSG_01482	15.3832	3.95342	1.04429	54.1733	1.7235357920668599e-12	1.4735714993491398e-11	1
CPSG_08985	42.3681	1.11313	0.349126	14.0208	0.000902451	0.00205178	1
CPSG_08986	34.2932	2.21244	0.431349	126.892	2.7910745262605897e-28	6.70891617608564e-27	1
CPSG_08987	49.9958	6.85991	1.21035	232.259	3.67704415263116e-51	2.6613149807222998e-49	1
CPSG_08996	35.997	1.05598	0.349992	31.473	1.46458643318812e-07	6.85618527641311e-07	1
CPSG_01455	17.2856	1.28197	0.518471	11.5886	0.00304485	0.00612315	1
CPSG_01454	19.4959	1.24597	0.468166	21.1074	2.60961781603696e-05	8.27267388485251e-05	1
CPSG_09001	48.3768	1.26589	0.328859	27.4993	1.06808017422176e-06	4.36463901761257e-06	1
CPSG_09002	37.475	2.86188	0.54281	63.4487	1.66834189040875e-14	1.66577521057735e-13	1
CPSG_09008	31.0367	1.13263	0.402693	11.974	0.00251123	0.00515905	1
CPSG_09009	333.33	2.77698	0.254462	127.323	2.24952752156369e-28	5.42546519474433e-27	1
CPSG_09011	46.6326	1.43816	0.432123	17.3009	0.000175046	0.000467684	1
CPSG_01432	66.3626	1.13269	0.337087	13.7598	0.00102824	0.00231054	1
CPSG_09012	41.9386	1.55469	0.368598	29.9139	3.19364423954505e-07	1.41875707692048e-06	1
CPSG_01424	43.3231	1.76559	0.420602	24.92	3.87883736466686e-06	1.43476787286822e-05	1
CPSG_08977	20.4042	1.3321	0.514408	14.3493	0.000765759	0.00176619	1
CPSG_08965	21.986	4.21274	1.08154	30.9433	1.90875602355236e-07	8.78569261904597e-07	1
CPSG_08964	13.4427	4.7482	1.20363	73.9238	8.864364783756811e-17	1.0635747931300801e-15	1
CPSG_08960	42.9215	1.627	0.363155	43.1113	4.35018773170732e-10	2.9215418830346704e-09	1
CPSG_01598	14.1726	4.09493	1.07893	68.4372	1.37735690776889e-15	1.51743070440773e-14	1
CPSG_01594	59.5599	0.359105	0.301682	19.4606	5.94547418891554e-05	0.000173935	1
CPSG_08896	9.69525	2.75773	1.06552	14.233	0.000811583	0.00186059	1
CPSG_01592	37.2384	1.7805	0.411495	33.4055	5.57294897419292e-08	2.78608422456326e-07	1
CPSG_08897	10.9912	4.28117	1.20743	41.9896	7.62191844416476e-10	4.9828640817666906e-09	1
CPSG_01587	99.537	2.5044	0.330621	86.912	1.34062557881339e-19	1.91414520142975e-18	1
CPSG_08902	5.94107	2.44709	1.06542	18.0952	0.000117672	0.000326363	1
CPSG_01583	354.944	1.72238	0.236352	74.6349	6.212106643884431e-17	7.52941075223955e-16	1
CPSG_08904	15.4385	2.11652	0.690502	19.8409	4.91598484995416e-05	0.00014623	1
CPSG_01578	63.9392	1.45785	0.337323	22.7527	1.14635844826885e-05	3.86943402467676e-05	1
CPSG_09013	96.6722	2.39523	0.312843	93.0531	6.21967705763554e-21	9.61088192953682e-20	1
CPSG_01574	57.1714	1.33406	0.335204	23.1977	9.17640650228555e-06	3.1616972017286e-05	1
CPSG_01569	21.3644	0.730921	0.430305	16.9162	0.000212173	0.000556059	1
CPSG_01568	5.87709	1.73746	0.890078	14.4611	0.000724112	0.00168057	1
CPSG_01547	19.5019	1.26648	0.472738	19.6618	5.37633211569206e-05	0.000158799	1
CPSG_08935	7.49505	3.67273	1.21779	26.2247	2.02008247018315e-06	7.84622891982456e-06	1
CPSG_08955	68.4902	1.9936	0.355335	40.2319	1.8354787838864902e-09	1.12379785919088e-08	1
CPSG_08956	282.295	2.6541	0.382861	90.5314	2.19461330982233e-20	3.2914589115171503e-19	1
CPSG_01529	71.0358	1.40208	0.303737	28.9777	5.10001327423252e-07	2.19595867097382e-06	1
CPSG_08958	79.9199	0.886298	0.265732	13.9463	0.000936691	0.00212222	1
CPSG_08959	221.968	1.17391	0.24255	70.9991	3.82601216376336e-16	4.370224133937061e-15	1
CPSG_01523	15.5536	2.42439	0.716952	23.0285	9.98652384788218e-06	3.41118630382923e-05	1
CPSG_08908	58.2875	2.60688	0.469676	59.1325	1.44394014661983e-13	1.3404796757762e-12	1
CPSG_01422	62.5701	2.745	0.448214	53.8373	2.03877799395208e-12	1.72655232489014e-11	1
CPSG_09027	55.8668	1.56717	0.365331	30.1343	2.86031361042954e-07	1.27703432550697e-06	1
CPSG_01412	14.6232	2.10179	0.691536	18.6103	9.09537226330047e-05	0.000257156	1
CPSG_09118	40.8155	1.72782	0.391759	34.5611	3.12722596082279e-08	1.62720598646603e-07	1
CPSG_09123	56.3677	1.3515	0.34698	19.5032	5.82017911987308e-05	0.000170568	1
CPSG_09126	86.4647	1.41394	0.318993	22.0696	1.61303110092295e-05	5.29445012850066e-05	1
CPSG_09168	58.9677	1.26703	0.30814	22.9455	1.04100284385276e-05	3.53386557406793e-05	1
CPSG_01308	68.5169	1.2228	0.314015	22.5564	1.26457999418273e-05	4.2384209288594e-05	1
CPSG_01307	4.7088	2.88598	1.22512	14.2896	0.000788948	0.00181394	1
CPSG_09189	4.43478	2.94307	1.24507	15.3909	0.000454888	0.00110533	1
CPSG_01284	13.7221	1.4124	0.596859	10.6606	0.00484268	0.00929351	1
CPSG_09202	103.91	1.44724	0.271614	38.3149	4.786618046513511e-09	2.78724846933605e-08	1
CPSG_01273	48.6328	1.51285	0.357044	25.3996	3.05168110377642e-06	1.147837270804e-05	1
CPSG_09116	24.5718	1.3383	0.462989	13.1857	0.00137012	0.00298848	1
CPSG_09209	28.8361	1.21341	0.433632	10.5865	0.00502549	0.00959534	1
CPSG_01264	159.189	1.08132	0.218906	29.2258	4.50511299255969e-07	1.9529760908761e-06	1
CPSG_09213	15.147	1.19406	0.522624	15.7789	0.000374684	0.00092942	1
CPSG_09231	36.1851	1.41617	0.414915	15.4276	0.000446616	0.0010867	1
CPSG_01244	104.847	1.67375	0.280885	48.8157	2.51073438229397e-11	1.91497144820477e-10	1
CPSG_09239	7.11079	2.36283	1.06967	10.6489	0.00487091	0.00934291	1
CPSG_01240	14.692	1.87601	0.634211	25.5713	2.80062447310518e-06	1.05954732980911e-05	1
CPSG_09240	79.977	1.26801	0.276063	31.8258	1.22774689646877e-07	5.83159354217603e-07	1
CPSG_09242	50.4171	2.64133	0.481859	40.3533	1.7274219925610601e-09	1.06219341988746e-08	1
CPSG_09250	4.43951	3.40774	1.23521	13.934	0.000942472	0.00213394	1
CPSG_09251	15.0036	5.09969	1.24891	81.6849	1.8295918215332398e-18	2.4323009336919602e-17	1
CPSG_09210	49.6512	1.43727	0.354296	22.3722	1.3865731904766e-05	4.61480000317595e-05	1
CPSG_09256	14.4582	3.4416	0.866861	97.2942	7.46154210144279e-22	1.23878951307442e-20	1
CPSG_09102	21.2183	1.65466	0.577964	16.5457	0.00025536	0.000657653	1
CPSG_01328	50.96	1.85499	0.393702	30.1015	2.90767966186126e-07	1.29737031912672e-06	1
CPSG_09030	11.4111	4.85902	1.27836	21.9302	1.72946947315667e-05	5.63004221106497e-05	1
CPSG_01410	9.14603	3.17988	1.05062	35.5243	1.93194523234311e-08	1.03234708186358e-07	1
CPSG_01409	100.884	2.24661	0.295454	94.9499	2.40934387304232e-21	3.8652372830672104e-20	1
CPSG_01406	8.52448	2.11835	0.898067	11.1423	0.00380611	0.00747531	1
CPSG_01401	2.45885	3.33514	1.2697	19.243	6.62865741093419e-05	0.000191963	1
CPSG_09031	5.11955	2.23418	1.07529	15.7641	0.00037746	0.000934683	1
CPSG_09032	4.37497	2.03541	1.07142	16.7577	0.000229677	0.000598854	1
CPSG_09043	63.1256	3.01231	0.510753	43.0023	4.59383588514739e-10	3.0649901293520803e-09	1
CPSG_01389	50.2233	2.78913	0.443331	78.9395	7.21964456603492e-18	9.22022228209719e-17	1
CPSG_09057	185.512	1.15052	0.224652	28.407	6.78408802038391e-07	2.85900852287608e-06	1
CPSG_01327	28.6437	1.76973	0.456172	27.7507	9.41930879685388e-07	3.88247375870322e-06	1
CPSG_09063	61.4306	1.3561	0.384054	16.8162	0.000223058	0.000583302	1
CPSG_09068	9.39669	0.575932	0.563266	20.3652	3.78232107147377e-05	0.000115245	1
CPSG_09071	50.2761	0.762013	0.307501	33.2456	6.03684719504413e-08	3.00118747391505e-07	1
CPSG_09072	96.913	0.947912	0.257442	16.2556	0.000295217	0.00074922	1
CPSG_01352	24.1942	0.645481	0.502274	11.5824	0.00305424	0.0061403	1
CPSG_09073	21.3412	2.19955	0.614198	20.3814	3.75182495907058e-05	0.000114414	1
CPSG_09079	46.3685	1.41871	0.378649	31.5237	1.42796208758914e-07	6.70624210317805e-07	1
CPSG_01338	18.815	1.59872	0.561932	12.707	0.00174068	0.00371057	1
CPSG_09083	21.5906	1.47322	0.486886	16.6446	0.000243032	0.000629308	1
CPSG_01333	38.8509	1.61955	0.36578	123.81	1.30343229115791e-27	3.01139259759751e-26	1
CPSG_09085	52.3361	0.546171	0.292787	14.3674	0.000758836	0.00175318	1
CPSG_09066	13.9934	1.6444	0.613501	15.4263	0.000446914	0.00108706	1
CPSG_09533	145.519	0.746666	0.224098	13.6645	0.00107843	0.00240891	1
CPSG_09536	5.32146	2.91451	1.24157	10.9346	0.00422256	0.00820268	1
CPSG_00770	8.23282	0.854647	0.642813	17.76	0.000139145	0.000379434	1
CPSG_00245	16.404	1.4089	0.560706	10.5405	0.00514226	0.00979733	1
CPSG_09885	259.438	0.992028	0.16856	39.1864	3.09586843225931e-09	1.84178372815827e-08	1
CPSG_00233	5.45468	1.22859	0.793949	17.5252	0.000156481	0.00042225	1
CPSG_00230	66.0667	1.76521	0.362437	28.6447	6.02383817176555e-07	2.56588190383259e-06	1
CPSG_00225	5.43684	2.6966	1.231	10.595	0.00500416	0.00956228	1
CPSG_00220	108.355	1.67936	0.451836	13.7454	0.00103568	0.00232434	1
CPSG_00217	26.7952	2.10874	0.513975	35.1554	2.3233349691058e-08	1.23226510731399e-07	1
CPSG_09889	30.3313	1.6369	0.42686	32.645	8.15126289475707e-08	3.9775711418777e-07	1
CPSG_00215	331.245	1.8835	0.205474	108.044	3.45625402527714e-24	6.61506635025563e-23	1
CPSG_09890	7.46309	4.97545	1.25595	39.2078	3.0629643487371803e-09	1.8252506248443e-08	1
CPSG_00200	148.805	3.85853	0.387285	147.183	1.0952761242469001e-32	3.2045804307371502e-31	1
CPSG_09897	10.6398	2.52926	0.907967	14.7517	0.000626209	0.00147785	1
CPSG_09899	326.252	2.89106	0.326144	99.4584	2.5285904787499e-22	4.29800176852274e-21	1
CPSG_00194	61.2569	0.897139	0.28402	17.6583	0.000146401	0.000397549	1
CPSG_00183	3.6084	2.56081	1.23442	13.3793	0.00124369	0.00273949	1
CPSG_00181	59.3579	2.70671	0.480622	52.5233	3.9328741522180294e-12	3.2421233917649496e-11	1
CPSG_09903	19.8111	1.52091	0.559197	10.5169	0.00520347	0.0098981	1
CPSG_09914	18.1843	1.19428	0.499023	11.38	0.00337962	0.00672439	1
CPSG_00175	31.4282	3.23738	0.613561	75.5682	3.89557378925298e-17	4.762072137239219e-16	1
CPSG_00168	67.8424	1.83491	0.349211	50.5959	1.0309793540984599e-11	8.24206227201445e-11	1
CPSG_09915	28.9932	1.71993	0.557521	11.2877	0.00353915	0.00700554	1
CPSG_00250	4.15353	4.24471	1.25229	44.7709	1.8972748208307701e-10	1.3240122136765302e-09	1
CPSG_00255	125.848	3.31618	0.383195	114.939	1.09987480926156e-25	2.27594384444008e-24	1
CPSG_00259	143.135	1.70608	0.276726	82.448	1.24921205412457e-18	1.69224380538811e-17	1
CPSG_09884	10.2678	2.13922	0.808139	14.831	0.000601841	0.00142837	1
CPSG_09789	18.4851	1.72371	0.570788	18.2823	0.000107166	0.000299435	1
CPSG_09808	29.197	1.67352	0.442212	26.042	2.21332718766185e-06	8.50427491534874e-06	1
CPSG_09816	8.60488	1.08867	0.650835	12.6654	0.0017772	0.0037794	1
CPSG_00346	30.1161	1.50234	0.415388	32.3775	9.31802467234078e-08	4.50381707080845e-07	1
CPSG_00343	20.4395	0.911913	0.46979	14.5342	0.00069813	0.00162678	1
CPSG_09828	5.14613	1.66342	0.97184	16.0622	0.000325192	0.000818309	1
CPSG_00339	60.6732	0.512717	0.286213	22.0279	1.64705177878315e-05	5.39371681134537e-05	1
CPSG_09830	144.967	5.48846	0.584264	246.327	3.24199115471954e-54	2.72289115924033e-52	1
CPSG_09838	98.0719	2.14921	0.527468	16.4594	0.000266621	0.000683695	1
CPSG_00330	4.80247	4.20992	1.25071	24.7483	4.22644535825724e-06	1.55049298112017e-05	1
CPSG_09922	2.02085	0.85332	1.1395	12.1251	0.00232851	0.00482681	1
CPSG_09850	28.5915	5.98907	1.23171	99.0228	3.14387529245905e-22	5.31851320210075e-21	1
CPSG_00313	3.94174	2.80975	1.231	17.7965	0.000136629	0.000372999	1
CPSG_09857	50.9283	1.20757	0.337536	25.4747	2.93926582080669e-06	1.10906018471136e-05	1
CPSG_09859	8.29129	2.23419	0.911669	13.6669	0.00107715	0.00240682	1
CPSG_00300	6.85072	1.52698	0.786279	14.5892	0.000679209	0.00158979	1
CPSG_00290	38.4246	2.60901	0.508911	50.3176	1.1848676376221798e-11	9.419565773925079e-11	1
CPSG_00289	57.3142	0.607377	0.354328	11.8751	0.00263848	0.00539717	1
CPSG_09866	2.08463	3.10363	1.27989	16.4249	0.000271255	0.00069508	1
CPSG_00286	94.6477	0.784184	0.245955	30.8728	1.97726359790736e-07	9.06013146691952e-07	1
CPSG_00283	20.3699	0.594214	0.421068	16.464	0.000266008	0.000682368	1
CPSG_00274	86.3906	1.05601	0.27035	18.4555	9.82724009296826e-05	0.000275882	1
CPSG_00315	8.3997	2.34652	1.06799	12.8296	0.00163714	0.00351398	1
CPSG_00158	1.78261	2.80752	1.29139	12.4253	0.00200394	0.00422632	1
CPSG_00157	117.772	2.03124	0.313315	93.9841	3.90492397500134e-21	6.15391882064781e-20	1
CPSG_00156	56.0466	0.402426	0.270301	45.4657	1.34043894241558e-10	9.50287349543675e-10	1
CPSG_10073	57.3849	0.378137	0.344522	10.9895	0.0041082	0.00800012	1
CPSG_10078	3.83455	2.89046	1.25128	20.5587	3.43346080099455e-05	0.000105927	1
CPSG_10086	83.518	2.82491	0.45409	44.2013	2.5223595307456003e-10	1.74150142069563e-09	1
CPSG_10093	87.0874	1.4215	0.302067	27.1012	1.30334210977428e-06	5.24496015878161e-06	1
CPSG_10094	181.157	1.06645	0.291477	14.5723	0.000684969	0.00160065	1
CPSG_10126	15.4329	3.5171	1.05805	24.0456	6.00572246222231e-06	2.14267129724163e-05	1
CPSG_00049	14.7692	1.67593	0.602997	16.3589	0.000280352	0.000715054	1
CPSG_10127	23.398	3.04716	0.710986	34.8313	2.73204189786032e-08	1.43306738492468e-07	1
CPSG_00046	138.453	0.615436	0.203549	12.8409	0.0016279	0.00349695	1
CPSG_00045	33.5171	2.04197	0.501437	22.9151	1.05693186342081e-05	3.58453043846136e-05	1
CPSG_10071	43.3788	1.25742	0.398331	13.4926	0.0011752	0.00260148	1
CPSG_00039	2.4681	3.43135	1.25125	26.9948	1.37451843362579e-06	5.51894662410266e-06	1
CPSG_10160	12.3979	2.78781	0.878584	24.7593	4.2031649708039e-06	1.54274523015779e-05	1
CPSG_00030	13.8963	1.51208	0.595086	13.5149	0.00116219	0.00257586	1
CPSG_10176	181.057	3.14709	0.396429	131.392	2.94192586658289e-29	7.527745075819089e-28	1
CPSG_10185	25.7251	0.910066	0.411309	10.5291	0.00517164	0.00984805	1
CPSG_10186	28.3207	1.93699	0.495374	25.6359	2.71165516254316e-06	1.02752156079594e-05	1
CPSG_00010	93.864	0.816089	0.274391	11.7104	0.00286501	0.00579251	1
CPSG_10189	21.7971	1.35808	0.502205	11.3303	0.00346466	0.00687634	1
CPSG_10195	63.3271	1.08361	0.309364	23.0273	9.99272939877613e-06	3.41167360965389e-05	1
CPSG_10200	20.4782	2.44458	0.639247	29.1022	4.79232901624929e-07	2.06971789758038e-06	1
CPSG_10205	16.4901	3.87457	1.03512	48.2344	3.35768806788277e-11	2.53656456260477e-10	1
CPSG_10148	67.0291	3.37915	0.460992	102.608	5.23476182297446e-23	9.31944255716076e-22	1
CPSG_09787	291.654	4.69775	0.411981	350.267	8.719478788719089e-77	2.14649514043674e-74	1
CPSG_00074	127.177	1.92322	0.298214	47.8635	4.0416960655201495e-11	3.03084750123407e-10	1
CPSG_10052	10.8016	2.1969	0.887201	14.0938	0.000870103	0.00198266	1
CPSG_00155	10.9032	1.48636	0.687779	14.1229	0.000857528	0.00195838	1
CPSG_00151	49.9703	1.98781	0.484228	33.49	5.34229920062539e-08	2.67827766806634e-07	1
CPSG_00146	14.1082	4.73507	1.24052	36.2801	1.32393594268387e-08	7.27044514986164e-08	1
CPSG_00142	68.3113	1.1207	0.355854	11.1789	0.0037371	0.00735977	1
CPSG_00141	42.3257	1.71463	0.360774	66.9487	2.8991491606233503e-15	3.07991456215626e-14	1
CPSG_00138	2.77416	2.39058	1.24488	17.603	0.000150507	0.000407149	1
CPSG_00128	6.58535	2.08242	1.00422	12.1391	0.00231222	0.00479853	1
CPSG_09937	12.5585	2.2045	0.730756	26.5134	1.74859377043067e-06	6.8589071028047e-06	1
CPSG_00123	24.2888	1.72099	0.452067	50.0231	1.3728514340376798e-11	1.08415778623838e-10	1
CPSG_09946	6.6169	2.62931	1.09449	15.1157	0.00052199	0.00125218	1
CPSG_10068	4.11609	2.91601	1.23153	20.5927	3.37560344993755e-05	0.000104322	1
CPSG_00121	27.8486	1.24657	0.436024	12.3485	0.00208232	0.00437225	1
CPSG_00116	23.3277	2.38214	0.595523	29.2631	4.4218207094728e-07	1.92132550486466e-06	1
CPSG_09967	153.08	1.23623	0.217462	37.4874	7.239637194964961e-09	4.0986336189417e-08	1
CPSG_00108	25.3988	1.58122	0.510499	19.1393	6.98141457421535e-05	0.000201286	1
CPSG_00105	63.5346	0.69419	0.28914	11.0744	0.00393749	0.0077161	1
CPSG_09981	54.2783	2.66064	0.45136	56.6591	4.97317675443756e-13	4.44906125938969e-12	1
CPSG_09991	74.3151	0.969152	0.309836	15.4431	0.000443172	0.00107943	1
CPSG_00095	36.6119	1.84617	0.399321	48.6717	2.69818628257283e-11	2.0535556365978002e-10	1
CPSG_09999	12.0428	2.10878	0.720229	23.0558	9.85142161918271e-06	3.37310786279834e-05	1
CPSG_00091	14.6167	1.50248	0.586724	47.1859	5.6716458779238e-11	4.16991554299671e-10	1
CPSG_10033	5.77507	4.40743	1.23826	26.7609	1.54506351869326e-06	6.15181732289526e-06	1
CPSG_09953	41.5326	6.53312	1.24044	101.852	7.638599063254851e-23	1.34980095823209e-21	1
CPSG_09779	55.5012	1.37356	0.317435	27.149	1.27251352704557e-06	5.13537256618333e-06	1
CPSG_09778	65.911	2.34977	0.363779	79.356	5.86235502353299e-18	7.54078423657693e-17	1
CPSG_09765	6.21148	4.59284	1.22166	38.4394	4.4976090889614e-09	2.62538277073552e-08	1
CPSG_00669	99.2801	1.30128	0.288942	22.6687	1.19552934704776e-05	4.02399057452805e-05	1
CPSG_09620	28.3955	0.715008	0.397572	14.9495	0.000567224	0.00135206	1
CPSG_09627	31.9727	0.576463	0.349959	18.4044	0.00010082	0.000282811	1
CPSG_00656	2.67614	3.50388	1.26639	22.3246	1.41996868892214e-05	4.72040319327247e-05	1
CPSG_00645	88.4801	0.946495	0.31075	26.8526	1.47582988264898e-06	5.89588669962565e-06	1
CPSG_09639	61.2907	0.872856	0.284339	12.1046	0.00235245	0.00486676	1
CPSG_00630	43.5699	1.64507	0.383753	28.0306	8.18920808030787e-07	3.40992305651829e-06	1
CPSG_00629	31.0567	1.1733	0.453415	11.6516	0.00295042	0.00594665	1
CPSG_00626	22.6564	3.07713	0.739976	31.3723	1.54027806583945e-07	7.1869575895607e-07	1
CPSG_09643	73.1062	1.16507	0.281777	23.2834	8.7916854160831e-06	3.03941124384587e-05	1
CPSG_09618	15.5636	1.64866	0.655353	10.675	0.00480791	0.00923424	1
CPSG_09644	43.497	1.63619	0.374739	29.9012	3.21390087345509e-07	1.42686805569626e-06	1
CPSG_00610	4.41549	3.88525	1.23542	19.3171	6.38775443107128e-05	0.00018545	1
CPSG_00609	49.5455	0.757982	0.302976	13.81	0.00100278	0.00225903	1
CPSG_00602	435.291	1.33772	0.234487	32.4534	8.9708334647213e-08	4.34482904373442e-07	1
CPSG_00599	55.6673	1.77434	0.381547	38.845	3.67218269213096e-09	2.16837983781e-08	1
CPSG_00598	32.4693	1.96102	0.639316	39.9213	2.14387968790829e-09	1.30367607257047e-08	1
CPSG_09649	35.2265	1.81176	0.459535	22.2639	1.46369824696511e-05	4.85113360496003e-05	1
CPSG_09650	17.7953	3.32596	0.963457	17.8113	0.000135623	0.000370962	1
CPSG_00590	57.5734	1.18547	0.372768	15.3212	0.000471022	0.00114065	1
CPSG_09652	28.0625	1.37904	0.481164	12.0268	0.00244578	0.00503327	1
CPSG_00584	6.74404	1.22719	0.742522	17.0878	0.000194725	0.000514105	1
CPSG_00614	30.1477	2.60884	0.556996	40.1735	1.88989399756351e-09	1.15414484590298e-08	1
CPSG_00583	20.5458	1.49027	0.490393	19.5662	5.63977341476649e-05	0.000165808	1
CPSG_00673	22.9722	1.38483	0.496388	13.6212	0.00110205	0.0024532	1
CPSG_00686	145.299	1.38388	0.239703	42.3489	6.36868715158504e-10	4.2020385928988605e-09	1
CPSG_09551	22.7438	1.61311	0.529068	14.0473	0.000890569	0.00202606	1
CPSG_00762	24.7284	1.81115	0.610483	11.0501	0.00398572	0.00779136	1
CPSG_00758	90.0701	0.889804	0.251447	17.298	0.000175302	0.000468194	1
CPSG_00757	37.0262	0.9903	0.347505	15.8133	0.000368294	0.000914841	1
CPSG_09556	37.4196	2.16169	0.532242	21.0479	2.68847809574827e-05	8.49249784316233e-05	1
CPSG_09557	72.3824	0.935197	0.341426	24.9697	3.78352194428638e-06	1.402417609567e-05	1
CPSG_00752	34.912	1.38901	0.434456	20.4731	3.58365941653866e-05	0.000109896	1
CPSG_00749	39.1694	1.51909	0.466795	12.3591	0.00207137	0.00435182	1
CPSG_09565	11.9233	1.09591	0.579465	11.395	0.00335442	0.00667984	1
CPSG_09569	9.49534	2.07951	0.768581	29.0479	4.92422868836934e-07	2.12283022984714e-06	1
CPSG_09609	44.7128	6.67923	1.21695	177.816	2.44170048983731e-39	9.27196797710031e-38	1
CPSG_00733	17.8134	0.856768	0.461101	14.8768	0.000588218	0.0013993	1
CPSG_00724	34.4005	1.36184	0.435662	17.6782	0.000144951	0.000393912	1
CPSG_00723	23.9107	1.69239	0.565489	11.2236	0.00365449	0.00720901	1
CPSG_09577	16.7142	0.841805	0.473347	10.5	0.00524743	0.00997376	1
CPSG_00717	22.294	0.559738	0.405242	17.199	0.000184196	0.000489203	1
CPSG_00716	45.902	0.948715	0.330949	15.7646	0.000377357	0.000934683	1
CPSG_09587	24.4782	1.02122	0.430676	13.177	0.00137609	0.00299967	1
CPSG_09590	168.717	1.30214	0.275442	24.4351	4.94299485668975e-06	1.79491557893734e-05	1
CPSG_00698	30.8065	2.26449	0.564781	20.9086	2.88234563893183e-05	9.03295237767091e-05	1
CPSG_09604	31.578	0.77937	0.376189	11.4881	0.00320183	0.00640837	1
CPSG_09608	9.57194	3.78264	1.22039	21.8334	1.81529355318705e-05	5.88795123861988e-05	1
CPSG_00726	19.6813	3.63676	1.03928	37.6564	6.653060279621661e-09	3.79665846012942e-08	1
CPSG_01602	14.512	6.04863	1.26496	77.8924	1.2186500751469201e-17	1.53981290026086e-16	1
CPSG_00582	3.89368	2.72115	1.23851	13.8716	0.000972368	0.00219675	1
CPSG_09663	90.6315	1.05841	0.26763	24.0395	6.02396823538972e-06	2.14810735426809e-05	1
CPSG_09711	69.3209	2.86482	0.44731	56.9063	4.3950538042140597e-13	3.95167369121967e-12	1
CPSG_09716	52.167	1.64986	0.373544	35.0311	2.47231072466264e-08	1.30546052243836e-07	1
CPSG_09717	10.3516	0.681491	0.553242	15.5466	0.000420813	0.00103095	1
CPSG_00478	6.39367	1.96117	0.897886	18.6755	8.80370365967421e-05	0.0002498	1
CPSG_00477	6.76405	3.4665	1.21481	23.0209	1.00245717645658e-05	3.41927462146371e-05	1
CPSG_00467	25.8462	1.3577	0.481397	12.0892	0.00237061	0.00489977	1
CPSG_09727	57.138	1.83146	0.397745	31.7098	1.30108564917823e-07	6.15536809110894e-07	1
CPSG_00454	3.51863	3.49879	1.28248	11.54	0.00311968	0.00626481	1
CPSG_09731	15.9253	3.12058	0.870461	32.6114	8.28931262726007e-08	4.03941316355015e-07	1
CPSG_09739	1000.56	1.36016	0.238468	31.9519	1.15273129276817e-07	5.49355720899332e-07	1
CPSG_00496	35.8377	2.1854	0.617701	25.9066	2.36839036989503e-06	9.04651623899444e-06	1
CPSG_00436	3.78141	1.74184	1.07986	11.46	0.003247	0.00649127	1
CPSG_09753	43.2122	1.92218	0.418655	33.5311	5.23384585509361e-08	2.62759673414299e-07	1
CPSG_00411	32.4366	0.816462	0.347486	16.3026	0.000288359	0.000733237	1
CPSG_09754	559.065	1.17165	0.274911	19.6571	5.38904558069027e-05	0.000159108	1
CPSG_09757	30.2436	1.98559	0.505107	24.6716	4.39177944336605e-06	1.60209062065356e-05	1
CPSG_00401	20.5582	0.862148	0.468799	11.7233	0.00284652	0.00576328	1
CPSG_00398	31.2581	0.975335	0.365705	18.7236	8.59466147249656e-05	0.000244062	1
CPSG_00396	20.4178	0.70768	0.432548	11.2134	0.00367318	0.00724387	1
CPSG_09759	34.1482	1.30075	0.439432	12.4304	0.00199886	0.00421737	1
CPSG_09764	16.5367	6.19991	1.24152	81.9428	1.60820470153506e-18	2.14999501203348e-17	1
CPSG_00382	31.4744	1.92607	0.47099	26.731	1.56834003569278e-06	6.23406431782336e-06	1
CPSG_09744	62.9414	1.64726	0.3368	31.5345	1.42024815387464e-07	6.67488582653788e-07	1
CPSG_00579	92.3239	1.12217	0.33308	11.9475	0.00254473	0.00522335	1
CPSG_00503	272.661	1.98833	0.378858	28.179	7.60353476464697e-07	3.18180742583908e-06	1
CPSG_00507	10.8726	0.208192	0.49465	18.467	9.77127591883487e-05	0.000274634	1
CPSG_09664	100.236	0.963124	0.270086	17.7703	0.000138427	0.000377764	1
CPSG_00563	19.0062	1.52256	0.508757	19.5647	5.64382245866958e-05	0.000165808	1
CPSG_09678	16.5769	1.73538	0.578	19.9269	4.7090385276092e-05	0.000140837	1
CPSG_09684	7.05667	4.94806	1.2568	43.6605	3.30559977400118e-10	2.25178213612542e-09	1
CPSG_00557	30.759	0.178496	0.337245	13.4315	0.00121167	0.00267558	1
CPSG_09685	371.165	5.75124	0.480704	210.948	1.56032266558582e-46	8.98318024969126e-45	1
CPSG_09686	1206.49	5.47781	0.396034	193.936	7.7163780633987e-43	3.48653310092426e-41	1
CPSG_00550	23.5233	0.284104	0.37822	14.5538	0.000691314	0.00161383	1
CPSG_00549	8.19308	1.66829	0.75346	31.5918	1.38016197111985e-07	6.5079103776913e-07	1
CPSG_00545	37.0962	0.881298	0.347515	12.1172	0.00233766	0.00484147	1
CPSG_09707	7.16156	1.27672	0.744699	14.1797	0.00083352	0.00190721	1
CPSG_00544	21.6814	3.15134	0.707513	53.0743	2.98587286809075e-12	2.49020401931073e-11	1
CPSG_09690	175.742	4.44916	0.407095	259.155	5.312443428716709e-57	4.99020179442218e-55	1
CPSG_00539	35.0529	1.983	0.507883	27.4917	1.07212337490096e-06	4.37865490470134e-06	1
CPSG_00535	11.4393	2.01898	0.785502	11.3203	0.003482	0.00690883	1
CPSG_00533	3.09419	1.49433	1.09115	13.0223	0.00148676	0.00321734	1
CPSG_00531	8.79104	0.952944	0.622017	12.0844	0.00237636	0.00490881	1
CPSG_00528	86.7251	0.647524	0.249428	16.8398	0.000220432	0.000576645	1
CPSG_00521	2.87041	3.34285	1.26045	14.0641	0.000883099	0.00201099	1
CPSG_00514	254.887	1.78113	0.24087	67.6092	2.0837305101783602e-15	2.2437031843383602e-14	1
CPSG_09703	36.176	1.82714	0.466497	46.3263	8.716946320156819e-11	6.32421542475605e-10	1
CPSG_00508	50.5215	0.93118	0.351369	16.105	0.000318308	0.0008024	1
CPSG_00542	39.1387	1.34257	0.385467	18.0266	0.000121777	0.000336963	1
CPSG_01611	26.9	1.08261	0.412545	17.0226	0.000201184	0.000529202	1
CPSG_05769	104.451	0.733684	0.262618	10.6997	0.00474883	0.00914537	1
CPSG_02088	28.586	1.47313	0.480938	13.7725	0.00102174	0.00229811	1
CPSG_02151	115.144	0.835607	0.236582	18.0057	0.000123058	0.00033985	1
CPSG_02152	54.5344	0.484809	0.277854	13.0254	0.00148445	0.00321428	1
CPSG_08268	42.1624	1.32339	0.416015	17.2821	0.000176703	0.000471563	1
CPSG_02295	31.5393	1.01694	0.40815	20.0653	4.3941185160544e-05	0.000132305	1
CPSG_08692	5.24977	2.30585	1.07035	18.1434	0.000114872	0.000319093	1
CPSG_02155	6.15841	3.47169	1.21781	28.8213	5.51480734712421e-07	2.36599817614902e-06	1
CPSG_08500	115.49	1.35269	0.347494	15.8526	0.00036112	0.000898896	1
CPSG_02293	26.0385	1.64909	0.498352	15.7881	0.000372956	0.000925455	1
CPSG_02160	50.9048	1.48016	0.354139	24.6771	4.37967538016211e-06	1.59930959278656e-05	1
CPSG_08667	28.5195	1.58821	0.474462	17.232	0.000181181	0.000481913	1
CPSG_02292	192.18	1.57097	0.23769	56.7231	4.8166504595119e-13	4.31985774251953e-12	1
CPSG_08662	81.9195	1.29765	0.329442	19.4285	6.04173898138934e-05	0.000176274	1
CPSG_08706	6.8227	1.58299	0.835273	14.1517	0.000845293	0.0019331	1
CPSG_02161	78.729	1.10952	0.262984	28.5919	6.18514491990593e-07	2.62675488299872e-06	1
CPSG_01997	6.89618	4.66848	1.22278	34.5404	3.15970764077192e-08	1.64268134398705e-07	1
CPSG_02290	23.4345	2.74276	0.692311	28.6989	5.86305101334161e-07	2.50187215685868e-06	1
CPSG_02167	28.8287	1.61518	0.433222	26.8203	1.4998524891493e-06	5.98181392180828e-06	1
CPSG_02286	70.9016	1.67689	0.326693	35.2957	2.16591223745125e-08	1.15133637104724e-07	1
CPSG_08285	19.3564	2.20671	0.689972	14.2193	0.000817162	0.00187218	1
CPSG_01837	3.73647	1.79006	1.08482	14.7741	0.000619228	0.0014638	1
CPSG_01992	5.89338	0.76201	0.7355	16.6898	0.000237604	0.00061682	1
CPSG_08392	34.1372	1.38411	0.389688	22.7652	1.13920847669105e-05	3.85076198631506e-05	1
CPSG_02273	4.61533	3.33565	1.25852	38.4395	4.4975686782994e-09	2.62538277073552e-08	1
CPSG_01989	73.9758	0.337718	0.244374	11.0637	0.00395857	0.00774465	1
CPSG_08504	67.1003	0.786209	0.266981	11.4438	0.00327342	0.00653311	1
CPSG_01839	174.443	1.00756	0.216948	23.9473	6.30814756693608e-06	2.2416060468072e-05	1
CPSG_02291	22.2102	3.61542	0.858583	48.0935	3.6027214317475594e-11	2.71306205709344e-10	1
CPSG_01813	59.4628	1.57475	0.403319	18.2242	0.000110325	0.00030778	1
CPSG_08263	1414.28	0.950686	0.243701	31.4343	1.4932372282268e-07	6.98572776691424e-07	1
CPSG_08257	31.5836	0.369559	0.377626	16.4819	0.000263632	0.00067676	1
CPSG_02322	12.09	1.33601	0.599737	12.2024	0.00224022	0.0046681	1
CPSG_01764	32.3255	1.46757	0.413583	19.4302	6.03649439993553e-05	0.000176256	1
CPSG_01768	177.972	2.75816	0.370578	59.7387	1.06635076767734e-13	1.00035192252937e-12	1
CPSG_08410	1.98236	3.07994	1.26703	20.0888	4.3429074582208e-05	0.000130874	1
CPSG_02317	8.66356	2.85214	1.05059	20.6158	3.33676691268073e-05	0.000103192	1
CPSG_08763	14.6468	1.91181	0.610199	29.337	4.26129767805559e-07	1.86063633783724e-06	1
CPSG_02314	8.89108	1.24067	0.657138	15.6628	0.000397072	0.000977819	1
CPSG_08759	18.6782	1.25645	0.49972	14.5147	0.000704971	0.00164095	1
CPSG_01788	6.00939	1.7993	0.898452	18.4743	9.73567510602715e-05	0.000273742	1
CPSG_01791	12.4977	0.335145	0.479297	11.2347	0.00363421	0.00717296	1
CPSG_08742	15.6753	4.91228	1.21668	54.6324	1.3700252042863799e-12	1.18552847677582e-11	1
CPSG_08246	62.2792	0.40662	0.266885	20.0499	4.42815632726648e-05	0.000133106	1
CPSG_02032	41.1144	1.86259	0.403466	55.7639	7.78064117352096e-13	6.88302321409741e-12	1
CPSG_02031	43.7453	1.4654	0.416964	21.1704	2.52872828498767e-05	8.03051211144437e-05	1
CPSG_08860	27.3246	1.94324	0.572734	24.895	3.92747414988482e-06	1.45050377423837e-05	1
CPSG_02215	2.65033	3.59318	1.2597	32.9094	7.14182927193534e-08	3.50898273725715e-07	1
CPSG_01798	135.006	1.20173	0.221224	35.7285	1.74440763429167e-08	9.43433795546076e-08	1
CPSG_02145	8.99803	2.36447	0.890881	18.1789	0.000112851	0.000314091	1
CPSG_08739	10.489	3.04841	1.0579	19.9707	4.60688539264258e-05	0.000138129	1
CPSG_02148	16.91	1.36349	0.532705	12.0674	0.00239661	0.00494206	1
CPSG_02150	21.2699	1.32048	0.476287	14.0594	0.000885209	0.00201515	1
CPSG_08735	27.2142	1.5545	0.439699	27.4386	1.10101063855773e-06	4.48301922311685e-06	1
CPSG_08491	7.13495	0.537346	0.716981	19.1579	6.91707934851495e-05	0.000199519	1
CPSG_02306	46.8065	4.50309	0.878732	65.2772	6.6869954947517605e-15	6.888666787450631e-14	1
CPSG_02017	25.6702	1.85344	0.544523	15.6209	0.000405475	0.000997135	1
CPSG_08495	95.5067	3.11947	0.38251	105.138	1.47750169310674e-23	2.73261258732875e-22	1
CPSG_01806	55.542	2.92099	0.444507	91.4287	1.40126557310982e-20	2.1194141793285998e-19	1
CPSG_08657	23.2505	5.70317	1.2529	79.4958	5.466334227629609e-18	7.06959421214634e-17	1
CPSG_08765	18.4486	1.85797	0.59524	16.2322	0.000298687	0.000756681	1
CPSG_01986	163.068	1.2879	0.313907	22.1419	1.55577107408989e-05	5.1229934031032e-05	1
CPSG_02267	15.2434	1.66673	0.604561	17.2038	0.00018376	0.000488225	1
CPSG_02225	40.3296	1.87357	0.404033	38.9649	3.4584915412240502e-09	2.05238330114701e-08	1
CPSG_08587	86.2848	1.06735	0.294084	16.7036	0.000235974	0.000613258	1
CPSG_02209	20.7149	0.505373	0.416634	17.804	0.000136118	0.000371888	1
CPSG_02211	2.98102	2.552	1.24968	22.1208	1.57224179952333e-05	5.17245815981431e-05	1
CPSG_08584	2.72159	2.25983	1.25013	16.6572	0.000241514	0.000626288	1
CPSG_08582	5.04408	3.16872	1.2312	20.4099	3.69867175943112e-05	0.000113034	1
CPSG_08576	25.0587	3.42256	0.683694	95.7123	1.64563828855634e-21	2.6700481231826602e-20	1
CPSG_08571	15.5915	1.68184	0.596225	15.7283	0.000384268	0.000949894	1
CPSG_08570	6.35453	3.47674	1.22345	23.9521	6.29306178559744e-06	2.23735896849503e-05	1
CPSG_08513	20.8862	1.54545	0.480677	32.0416	1.10220711307813e-07	5.26683840713841e-07	1
CPSG_08558	25.7951	1.61151	0.494851	15.2813	0.000480506	0.00116086	1
CPSG_08543	209.494	1.69714	0.234814	58.3284	2.15845401139752e-13	1.9806173762682397e-12	1
CPSG_08510	59.3815	1.20992	0.342076	15.0857	0.000529876	0.00126939	1
CPSG_01913	156.672	0.598981	0.224307	16.3113	0.00028711	0.000730463	1
CPSG_01923	37.4595	0.497466	0.36557	40.9095	1.30801948126782e-09	8.220027356312481e-09	1
CPSG_08534	187.649	2.13544	0.272013	66.836	3.0672274632639503e-15	3.24880368846311e-14	1
CPSG_01929	61.9491	1.46256	0.332262	59.7407	1.06530963662102e-13	1.00035192252937e-12	1
CPSG_08530	32.2028	4.36682	0.899915	49.0545	2.22818638919609e-11	1.7104325411259002e-10	1
CPSG_01943	2.53493	3.01509	1.25299	10.9603	0.0041688	0.00810708	1
CPSG_08527	12.9047	2.13552	0.700867	23.8089	6.76017686302038e-06	2.38561060924876e-05	1
CPSG_02214	71.9632	4.06722	0.527554	148.649	5.26273802766646e-33	1.5719952627410402e-31	1
CPSG_02218	155.596	0.650304	0.204249	17.8805	0.000131006	0.000359574	1
CPSG_01949	32.9127	1.75543	0.438018	26.8363	1.4878949759346e-06	5.93744115885809e-06	1
CPSG_01965	7.18617	3.0389	1.09124	39.1875	3.09410757476643e-09	1.84178372815827e-08	1
CPSG_01950	16.3331	3.30822	0.88466	34.0073	4.12492057963113e-08	2.10642403562136e-07	1
CPSG_08517	8.69847	1.65007	0.72258	23.0255	1.00018364824665e-05	3.4131506046046e-05	1
CPSG_01966	80.5439	0.745299	0.243472	15.8621	0.000359404	0.000895562	1
CPSG_08588	257.004	1.15637	0.210829	41.6263	9.140264348968761e-10	5.8838906390701506e-09	1
CPSG_02228	52.4452	1.00451	0.302757	16.7834	0.000226745	0.000592292	1
CPSG_02230	40.4087	2.3753	0.460281	44.16	2.57505582576266e-10	1.77274093925937e-09	1
CPSG_02266	40.5347	0.279343	0.29198	13.2826	0.00130532	0.00286111	1
CPSG_08291	43.2941	1.74556	0.395142	40.7037	1.4497803404634401e-09	9.00781710232246e-09	1
CPSG_01979	61.6135	1.33032	0.404477	11.9411	0.0025528	0.00523841	1
CPSG_02179	44.665	2.26181	0.449295	40.8953	1.31737013263526e-09	8.26424022573212e-09	1
CPSG_08648	17.9565	1.35133	0.520256	12.3841	0.00204561	0.00430531	1
CPSG_01860	7.72418	1.29516	0.706532	16.7537	0.000230132	0.000599823	1
CPSG_02262	53.1754	1.19876	0.357879	13.6349	0.00109452	0.00243952	1
CPSG_08296	25.5751	1.28518	0.423575	18.7582	8.44717642045638e-05	0.000240352	1
CPSG_08378	15.2912	2.23993	0.686605	23.2709	8.84668790968741e-06	3.05694603036101e-05	1
CPSG_02190	107.797	1.01555	0.282742	14.343	0.000768184	0.00177019	1
CPSG_08307	5.50073	4.51686	1.2454	35.7193	1.75247711323172e-08	9.46364153658187e-08	1
CPSG_01862	52.1456	1.71347	0.373809	27.9728	8.42931346807233e-07	3.50069045076023e-06	1
CPSG_02197	49.618	1.74253	0.382372	30.9205	1.93067248332377e-07	8.87512611619344e-07	1
CPSG_08314	11.1811	1.34284	0.620007	16.7582	0.00022962	0.000598854	1
CPSG_02258	63.6849	1.15875	0.364419	12.0418	0.00242749	0.00499707	1
CPSG_02200	14.4553	1.32659	0.555286	15.4811	0.000434841	0.00106058	1
CPSG_08315	23.864	2.03686	0.551934	25.3741	3.09095741903205e-06	1.16077564515886e-05	1
CPSG_08336	78.1284	1.76708	0.316846	43.5311	3.52651027542635e-10	2.3908601003104204e-09	1
CPSG_02201	8.92791	2.89613	1.05668	19.5855	5.58538364472038e-05	0.000164565	1
CPSG_08604	35.6627	1.11763	0.377261	13.5503	0.0011418	0.00253382	1
CPSG_01971	44.3112	1.49702	0.42996	20.3635	3.78556426643253e-05	0.000115295	1
CPSG_08597	41.1986	1.65492	0.390986	27.1744	1.2564475783091e-06	5.07627575639425e-06	1
CPSG_02202	30.8544	0.757396	0.367593	19.565	5.64291506806835e-05	0.000165808	1
CPSG_08591	167.438	0.693745	0.213861	12.2468	0.00219094	0.0045761	1
CPSG_01882	53.4601	0.752594	0.295525	15.3	0.000476039	0.00115162	1
CPSG_08366	33.7578	0.572498	0.350428	13.6635	0.00107896	0.00240936	1
CPSG_08352	23.1708	2.22328	0.653914	15.2466	0.00048892	0.00117919	1
CPSG_08654	31.059	1.53493	0.416605	108.351	2.96465071339337e-24	5.70475510590709e-23	1
CPSG_08766	32.6547	1.54705	0.438303	21.4255	2.22590828543826e-05	7.12590100885371e-05	1
CPSG_08398	57.9829	0.750931	0.285391	15.8923	0.000354025	0.000883392	1
CPSG_01757	317.803	0.669797	0.274385	11.1705	0.00375274	0.00738852	1
CPSG_08463	15.8262	0.739699	0.495015	17.5126	0.000157466	0.000424367	1
CPSG_01679	32.0521	2.03787	0.506242	27.5897	1.0208969633716e-06	4.19508888554139e-06	1
CPSG_02405	33.336	1.49834	0.420025	20.1576	4.19606863541918e-05	0.000126877	1
CPSG_02403	106.873	1.36121	0.346573	21.7803	1.86413446227298e-05	6.04087876811929e-05	1
CPSG_08466	100.045	1.67875	0.28967	45.7283	1.17550805404969e-10	8.41720360868678e-10	1
CPSG_02401	10.5242	5.46091	1.21701	66.3789	3.85489653785825e-15	4.05901274096903e-14	1
CPSG_02101	233.844	4.54683	0.648504	63.473	1.6482296879507e-14	1.64799884345659e-13	1
CPSG_08165	104.664	4.9595	0.545003	298.734	1.35111807260448e-65	1.78622813339322e-63	1
CPSG_08167	13.7988	0.475021	0.486708	14.0225	0.000901692	0.00205071	1
CPSG_01680	82.0751	1.29497	0.33573	25.3639	3.10667737142026e-06	1.1660657073906e-05	1
CPSG_02104	125.522	0.897431	0.296183	14.5091	0.000706941	0.001645	1
CPSG_08467	52.4162	0.76979	0.284088	39.7946	2.2840663745012904e-09	1.38303221777478e-08	1
CPSG_02098	462.616	2.9738	0.276195	113.766	1.9767052387774402e-25	4.03542080959404e-24	1
CPSG_01681	72.9534	0.643069	0.260737	30.8305	2.01947866939554e-07	9.22987081998383e-07	1
CPSG_08442	21.8017	1.92927	0.536943	24.6812	4.37074445780895e-06	1.59713811927927e-05	1
CPSG_08439	12.8784	2.92911	0.89823	23.4943	7.91199475117957e-06	2.74993819516412e-05	1
CPSG_01685	71.5471	1.33726	0.293145	38.5896	4.1722410126506504e-09	2.45351141592364e-08	1
CPSG_02041	59.2502	0.974559	0.281629	26.6032	1.67179308178651e-06	6.60117854583735e-06	1
CPSG_01692	2.63224	2.31917	1.26492	14.7885	0.000614778	0.00145472	1
CPSG_02109	17.0308	1.5691	0.61325	11.0399	0.00400609	0.00782476	1
CPSG_08438	61.0421	1.73949	0.375162	36.9714	9.370328085247691e-09	5.24664880004575e-08	1
CPSG_01699	851.981	0.933769	0.13711	52.0618	4.95360584332109e-12	4.04620047087749e-11	1
CPSG_08816	5.06929	3.95907	1.23211	18.5431	9.40605506825005e-05	0.000264891	1
CPSG_02383	7.32117	2.04557	0.901455	14.5304	0.000699464	0.00162866	1
CPSG_08810	10.9673	4.16109	1.2636	19.8711	4.84224559136374e-05	0.000144458	1
CPSG_02115	169.019	0.845268	0.223172	18.1725	0.00011321	0.000314967	1
CPSG_08468	89.8166	3.70471	0.452344	115.307	9.15020735065083e-26	1.90447027044596e-24	1
CPSG_02057	54.3735	1.1996	0.314474	20.8879	2.91241338080523e-05	9.11917505507393e-05	1
CPSG_08162	5851.72	4.71053	0.290415	281.501	7.461324681192639e-62	8.454983634767341e-60	1
CPSG_02417	250.914	1.11814	0.249357	24.3346	5.19777563887013e-06	1.87693071754648e-05	1
CPSG_01618	11.709	1.75468	0.709976	11.0401	0.00400561	0.00782476	1
CPSG_08115	188.39	1.73287	0.22005	72.6758	1.65445851737729e-16	1.94582855939975e-15	1
CPSG_08116	31.9344	1.17899	0.417962	10.9235	0.00424602	0.00824378	1
CPSG_01620	57.374	1.9529	0.385294	33.8558	4.44946991113706e-08	2.25762371681645e-07	1
CPSG_08117	884.001	1.24825	0.15106	75.7764	3.51039340714812e-17	4.31337324158871e-16	1
CPSG_08121	156.52	1.30851	0.246383	47.0933	5.940537816388e-11	4.35863303917717e-10	1
CPSG_01630	7.63898	3.84295	1.21417	36.7357	1.05426949927204e-08	5.86627432213801e-08	1
CPSG_01635	14.9103	1.79499	0.566701	48.9724	2.3215423795807697e-11	1.78018163779024e-10	1
CPSG_02436	39.2311	2.60985	0.516821	39.4205	2.7539356053580603e-09	1.65212994005472e-08	1
CPSG_01642	16.3018	1.93811	0.61007	21.4386	2.21140157956318e-05	7.08581502535977e-05	1
CPSG_01644	5.3898	1.76524	0.902974	21.4276	2.22358228106287e-05	7.12164822992724e-05	1
CPSG_01656	144.955	0.774706	0.203269	19.3903	6.15821039359709e-05	0.000179296	1
CPSG_08460	51.8697	1.43728	0.346254	29.5439	3.84260524352941e-07	1.68814515898809e-06	1
CPSG_02431	71.6593	1.69666	0.308478	93.9553	3.9615933601822e-21	6.22947466923805e-20	1
CPSG_02429	4.60096	3.21417	1.22333	33.7904	4.59726136355488e-08	2.32930084275502e-07	1
CPSG_08844	28.1205	0.622641	0.370965	13.9889	0.000916951	0.00208143	1
CPSG_02086	47.2004	1.33409	0.359344	21.4547	2.19364936345786e-05	7.03841024976433e-05	1
CPSG_08843	25.7865	0.920057	0.416244	12.9721	0.00152455	0.00329014	1
CPSG_01663	12.8539	1.60635	0.630893	20.625	3.32155380496499e-05	0.000102938	1
CPSG_01670	51.08	1.67702	0.384811	24.3007	5.28652795305383e-06	1.90512483881127e-05	1
CPSG_02093	35.7679	7.34329	1.25109	122.303	2.76819749495755e-27	6.25384870775378e-26	1
CPSG_08452	57.6678	3.00211	0.51417	60.4015	7.65546703753833e-14	7.23872571933591e-13	1
CPSG_08445	54.5038	1.20375	0.380542	23.5021	7.88118500755075e-06	2.74323645874719e-05	1
CPSG_01675	16.1488	0.561479	0.486356	11.8803	0.00263159	0.00538615	1
CPSG_02423	30.5662	1.15451	0.40451	20.5287	3.48532085709925e-05	0.000107203	1
CPSG_02097	5.03116	3.2496	1.2509	22.8321	1.10174056835738e-05	3.72764261493048e-05	1
CPSG_08447	52.7246	1.23983	0.32685	20.4669	3.59482087867255e-05	0.000110143	1
CPSG_08809	28.0604	1.10758	0.422749	10.6272	0.0049241	0.00943202	1
CPSG_08514	74.464	1.25644	0.285857	25.3949	3.05898242561598e-06	1.14997764805016e-05	1
CPSG_01745	104.151	1.17259	0.450774	71.9081	2.42861964501085e-16	2.8329927525706703e-15	1
CPSG_01748	301.624	3.51648	0.522923	89.8862	3.03007214138637e-20	4.48790145588326e-19	1
CPSG_01736	28.3295	1.39873	0.498753	12.735	0.00171642	0.00366432	1
CPSG_08778	2.56805	2.2402	1.26235	13.7933	0.00101116	0.00227504	1
CPSG_01738	86.7635	1.17733	0.25247	35.0526	2.44583493262249e-08	1.29435252661171e-07	1
CPSG_01741	97.5728	1.93879	0.46465	57.2973	3.61453360031825e-13	3.27879992028869e-12	1
CPSG_08217	45.5497	1.03036	0.34595	15.0735	0.00053312	0.00127631	1
CPSG_08197	40.6192	1.31362	0.424044	11.2499	0.00360681	0.00712874	1
CPSG_02335	36.5377	0.802137	0.342504	18.6331	8.99243359282486e-05	0.000254548	1
CPSG_08480	52.4568	0.866457	0.294395	22.8737	1.07906465836265e-05	3.65785498387984e-05	1
CPSG_02048	13.6319	2.17718	0.797298	12.6017	0.00183472	0.00389359	1
CPSG_02056	11.4824	3.36856	1.05292	28.7846	5.61704415386871e-07	2.4084131059741e-06	1
CPSG_08426	32.7434	1.02912	0.371436	17.0517	0.000198278	0.000522906	1
CPSG_01753	8.35434	4.13538	1.27892	31.9351	1.16249719078138e-07	5.52902561291689e-07	1
CPSG_01742	39.2742	1.05405	0.722493	32.0852	1.07841217966226e-07	5.16696949705292e-07	1
CPSG_02340	28.6607	2.44522	0.563951	49.4894	1.79273907345948e-11	1.39264028785933e-10	1
CPSG_01743	17.0959	3.2711	0.805107	82.2885	1.35294438160995e-18	1.81779107640808e-17	1
CPSG_01752	64.066	0.991253	0.39216	11.4297	0.00329665	0.0065758	1
CPSG_02120	41.8003	1.23309	0.353394	20.1417	4.22952864240991e-05	0.000127673	1
CPSG_01746	112.882	2.22788	0.529071	66.9002	2.9702990192852904e-15	3.15081199088822e-14	1
CPSG_01747	126.044	2.55606	0.403818	112.36	3.99261489036239e-25	8.05177336223083e-24	1
CPSG_08209	14.7833	4.81673	1.30741	24.4019	5.02578225947069e-06	1.82127205839397e-05	1
CPSG_02045	95.6779	1.21697	0.287225	20.1197	4.27629617100315e-05	0.000128975	1
CPSG_08782	113.641	1.45701	0.235727	55.9981	6.92085696529227e-13	6.13035930930932e-12	1
CPSG_08221	4.83797	4.27835	1.22831	34.6931	2.92739456128555e-08	1.52879808142045e-07	1
CPSG_02329	59.5535	1.30685	0.325658	23.1839	9.23999432455258e-06	3.18053613707719e-05	1
CPSG_08796	15.5153	1.65586	0.582264	21.0402	2.69878693682882e-05	8.51752428913394e-05	1
CPSG_01756	57.4462	1.50794	0.375128	26.5892	1.6836008783057e-06	6.64045672388089e-06	1
CPSG_08795	180.873	1.43698	0.330146	30.801	2.04950925117467e-07	9.35514484919178e-07	1
CPSG_08790	30.707	3.34764	0.60387	119.404	1.17981242252969e-26	2.59959286556772e-25	1
CPSG_08427	55.4247	1.45961	0.357093	21.0187	2.72802760899163e-05	8.59461125357071e-05	1
CPSG_08767	23.2598	1.27595	0.455854	21.3026	2.36700760919048e-05	7.54714931755733e-05	1
CPSG_08771	76.0871	1.10518	0.30106	16.4923	0.000262267	0.000673497	1
CPSG_02139	50.6234	1.69896	0.369572	29.3069	4.3259380502878e-07	1.88425086888375e-06	1
CPSG_02325	77.9303	0.988885	0.307568	12.0611	0.00240423	0.0049549	1
CPSG_02348	68.658	1.13114	0.303626	16.6658	0.000240478	0.000623828	1
CPSG_02326	49.8626	1.38247	0.385797	15.1581	0.00051105	0.00122759	1
CPSG_06171	62.5113	-1.20696	0.267324	29.3839	4.162621307626e-07	1.82200818609087e-06	2
CPSG_07779	1093.48	-0.186822	0.255674	14.5533	0.000691514	0.00161383	2
CPSG_08394	26.6435	-1.36159	0.376127	17.1467	0.000189075	0.000499929	2
CPSG_06172	693.403	-2.19822	0.302158	50.0395	1.3616510828372798e-11	1.076503552644e-10	2
CPSG_06267	210.273	-0.773054	0.184435	19.0685	7.23324079347636e-05	0.000207967	2
CPSG_09665	42.1854	-1.76243	0.354353	26.5628	1.705958097898e-06	6.72121129188399e-06	2
CPSG_09737	13.4872	-0.0534423	0.452768	11.9654	0.00252206	0.00517981	2
CPSG_06189	88.231	-4.20893	0.388883	103.977	2.64026050032513e-23	4.8206700030233e-22	2
CPSG_06317	73.7072	-1.19882	0.279297	21.2527	2.42683195052034e-05	7.72754384244635e-05	2
CPSG_09660	286.464	-1.69977	0.286712	40.7893	1.38905308857592e-09	8.6758092732664e-09	2
CPSG_06321	16.8421	-3.4236	0.550569	41.1892	1.1372903571995402e-09	7.210582468958721e-09	2
CPSG_09729	794.635	-1.28615	0.184479	74.0465	8.337046681772451e-17	1.0019894993463601e-15	2
CPSG_07857	30.7743	0.0065825	0.33707	25.2302	3.32150475661297e-06	1.24212794434049e-05	2
CPSG_06184	51.175	-1.0938	0.255245	47.8101	4.1510873522167294e-11	3.10310079659426e-10	2
CPSG_06329	263.595	-0.558142	0.193178	23.7741	6.87901710190127e-06	2.42036979253194e-05	2
CPSG_09741	30.4773	-0.79077	0.590967	13.1105	0.0014226	0.0030935	2
CPSG_06336	237.998	-0.839344	0.183262	130.941	3.68628853187366e-29	9.39871922465931e-28	2
CPSG_06334	44.5288	-0.284813	0.309072	11.6804	0.00290831	0.00587007	2
CPSG_06268	20.1447	-1.11176	0.358282	17.8855	0.000130679	0.000358814	2
CPSG_09733	68.4366	-1.60942	0.252913	66.4304	3.75684249216317e-15	3.9616098303623205e-14	2
CPSG_07765	56.4576	-0.267117	0.244634	25.5369	2.84924583574234e-06	1.07680074226387e-05	2
CPSG_07763	18.4347	0.105289	0.410876	13.1464	0.00139732	0.0030413	2
CPSG_09725	405.588	-2.15275	0.190816	208.571	5.1222647663796e-46	2.77029152781697e-44	2
CPSG_08388	19.6574	-1.74598	0.392126	31.7892	1.25046865634583e-07	5.92768641278411e-07	2
CPSG_06308	46.9476	-0.795692	0.271114	18.5864	9.20463378785951e-05	0.000259936	2
CPSG_07809	114.774	-1.60876	0.242048	55.6154	8.38041136687327e-13	7.377035357349969e-12	2
CPSG_09646	21.1862	-1.50203	0.456606	13.4347	0.00120976	0.00267218	2
CPSG_09648	65.6635	-1.58662	0.423469	14.2158	0.000818609	0.0018749	2
CPSG_06282	39.6971	-1.1756	0.297661	21.1135	2.60175870814359e-05	8.25142399708444e-05	2
CPSG_09656	1717.3	-1.53703	0.266404	34.2397	3.67226890688704e-08	1.88606674289688e-07	2
CPSG_08391	28.9622	-1.25415	0.328411	19.0735	7.21524721772269e-05	0.000207533	2
CPSG_06251	298.627	-1.42185	0.441485	12.7406	0.00171165	0.00365634	2
CPSG_08435	123.153	-0.826253	0.263689	14.8432	0.000598205	0.00142022	2
CPSG_06229	5.93103	0.510563	0.69887	16.0039	0.000334807	0.000839841	2
CPSG_06233	54.039	-1.54641	0.333219	23.8241	6.70893214848071e-06	2.36986969856525e-05	2
CPSG_09655	52.6023	-0.84819	0.263524	12.7008	0.00174603	0.00371975	2
CPSG_08433	424.156	-2.23811	0.197074	212.82	6.11979252445886e-47	3.61067758943073e-45	2
CPSG_06248	96.7972	-1.48283	0.404219	14.6318	0.000664896	0.00155987	2
CPSG_08431	15.4708	-2.12994	0.558353	21.6676	1.97211108985716e-05	6.37054347081009e-05	2
CPSG_08428	42.0562	-1.57173	0.298159	54.7054	1.32093536846476e-12	1.1444366013919798e-11	2
CPSG_07807	343.867	-1.15023	0.201991	37.8679	5.9853476561458406e-09	3.45584544510339e-08	2
CPSG_09631	217.24	-0.975981	0.2167	102.99	4.32538363519195e-23	7.73907613324195e-22	2
CPSG_09645	295.162	-1.32699	0.248141	34.8762	2.67135104124927e-08	1.4032947081294e-07	2
CPSG_06274	107.755	-1.23801	0.261776	39.2185	3.0466168006365e-09	1.81702567583492e-08	2
CPSG_09636	74.5501	-8.474	0.870447	114.798	1.1798909944416801e-25	2.42744720729659e-24	2
CPSG_06262	59.661	0.0237431	0.275024	21.6987	1.94171262867609e-05	6.27802828628561e-05	2
CPSG_07854	38.8315	-1.62937	0.287958	50.5498	1.05500524482192e-11	8.415287645568369e-11	2
CPSG_07734	176.033	-1.37835	0.233998	36.184	1.38916112645904e-08	7.59940328106595e-08	2
CPSG_06202	51.8174	-0.728597	0.262365	24.7929	4.13330437991958e-06	1.51944696025983e-05	2
CPSG_09722	142.2	-0.256149	0.242945	13.6829	0.00106854	0.00239058	2
CPSG_07851	454.098	-1.49795	0.214079	67.3705	2.3478613982726502e-15	2.5054383441357902e-14	2
CPSG_07783	166.251	-1.38969	0.265408	37.6517	6.66853789581009e-09	3.80245144074986e-08	2
CPSG_07790	67.7714	-0.655967	0.277906	13.0889	0.00143805	0.00312233	2
CPSG_07795	45.8026	-0.930756	0.302421	11.9931	0.00248728	0.0051113	2
CPSG_06208	113.492	-1.20311	0.232827	28.1294	7.7945027439251e-07	3.25980990561695e-06	2
CPSG_08374	8.78526	-1.64931	0.530708	13.1373	0.00140366	0.00305416	2
CPSG_07800	147.337	-0.482259	0.210844	65.8523	5.0158470484015006e-15	5.2122462996416705e-14	2
CPSG_08444	33.3983	-1.41688	0.315873	27.1628	1.26377232297603e-06	5.1029811163608e-06	2
CPSG_09688	38.3476	-5.81457	0.497701	204.915	3.18611414875513e-45	1.61316800765694e-43	2
CPSG_08384	79.8204	-1.71516	0.382387	20.1445	4.22349073871636e-05	0.000127598	2
CPSG_07833	94.6698	-6.98539	0.824507	53.4887	2.42708334925959e-12	2.0456845372330797e-11	2
CPSG_06220	49.2666	0.143606	0.461135	11.8718	0.00264289	0.00540027	2
CPSG_06226	42.9238	-0.704157	0.270853	28.8986	5.30583988213741e-07	2.28183077822765e-06	2
CPSG_07247	146.572	-0.626719	0.194644	19.8155	4.97869395251247e-05	0.000147972	2
CPSG_07859	41.6028	-0.785059	0.296742	12.3076	0.0021254	0.00445093	2
CPSG_09992	342.447	-1.51445	0.26543	39.9719	2.0903550259969903e-09	1.27329731489697e-08	2
CPSG_08042	574.569	-1.00387	0.262114	14.499	0.000710532	0.00165228	2
CPSG_08174	18.8625	-1.93616	0.469122	18.8406	8.10634276059549e-05	0.000231577	2
CPSG_08178	9.97964	-1.52545	0.503729	12.832	0.00163516	0.00351079	2
CPSG_08035	31.4443	-1.80687	0.301624	46.6142	7.548515780695079e-11	5.49886266922267e-10	2
CPSG_05884	684.353	-2.8672	0.144423	504.725	2.5136886858265302e-110	1.79452235281156e-107	2
CPSG_05895	2301.15	-1.49408	0.222804	47.5746	4.66987969030908e-11	3.45832687853906e-10	2
CPSG_09970	21.3742	-1.0877	0.366219	11.8466	0.00267637	0.00546372	2
CPSG_08179	98.6486	-2.11292	0.319996	43.0597	4.46377570190777e-10	2.98938975008626e-09	2
CPSG_08189	46.5271	-1.10415	0.275931	21.7014	1.93908644018322e-05	6.27237793224649e-05	2
CPSG_05908	1024.98	-1.97959	0.208445	87.04	1.25750444893254e-19	1.80267555440349e-18	2
CPSG_05911	397.762	-0.352566	0.316783	26.0543	2.19977246756579e-06	8.45674509744327e-06	2
CPSG_09943	44.7356	-1.61102	0.288681	40.9169	1.3032024173720801e-09	8.19697097587601e-09	2
CPSG_08212	64.665	-0.155995	0.267305	15.874	0.000357285	0.000890593	2
CPSG_08172	10.2106	-1.4465	0.504152	12.1865	0.00225811	0.00469853	2
CPSG_05915	177.353	-1.71663	0.359716	27.4491	1.09524789029822e-06	4.46288509636928e-06	2
CPSG_08003	49.4043	-1.47064	0.326724	28.0523	8.10078733618018e-07	3.37603740764684e-06	2
CPSG_05948	110.17	-1.17315	0.250737	25.4897	2.91729492776199e-06	1.1013521147167e-05	2
CPSG_05953	1097.97	-1.68464	0.146535	219.565	2.09963181071127e-48	1.35038481951962e-46	2
CPSG_08231	30.2269	-1.87439	0.437078	19.0554	7.28079261017492e-05	0.00020925	2
CPSG_08232	18.8957	-0.304141	0.42401	22.405	1.36398522176619e-05	4.54810392255435e-05	2
CPSG_08244	98.4687	-1.62157	0.248506	44.1846	2.54358225387837e-10	1.7527638716638702e-09	2
CPSG_09909	109.086	-1.20082	0.304218	18.1708	0.00011331	0.000315123	2
CPSG_07983	49.6181	-4.18757	0.57764	45.2537	1.49033107251694e-10	1.0513313761559702e-09	2
CPSG_07981	195.989	-0.675114	0.189934	24.0535	5.98194098756118e-06	2.13632199650822e-05	2
CPSG_05976	38.9927	-1.15698	0.359963	14.9688	0.000561789	0.00134	2
CPSG_05978	21.444	-0.333139	0.364954	32.7505	7.73261837500801e-08	3.78622514260509e-07	2
CPSG_05980	65.893	-3.63087	0.281483	195.207	4.0871357974465995e-43	1.90706290574976e-41	2
CPSG_08254	265.237	-4.31653	0.611961	38.6066	4.13698830681183e-09	2.43478644042289e-08	2
CPSG_09902	69.9073	-1.14164	0.253566	22.9763	1.02507649136828e-05	3.48145626635498e-05	2
CPSG_08223	28.1646	-1.95614	0.388106	29.1775	4.61507335653582e-07	1.99799931426982e-06	2
CPSG_09900	36.208	-1.54661	0.457778	11.6987	0.00288175	0.00582305	2
CPSG_08171	10.1149	-1.73797	0.499029	15.1705	0.000507884	0.00122039	2
CPSG_05878	14.4433	-1.93393	0.429364	30.6258	2.23715004231402e-07	1.01661452272946e-06	2
CPSG_05787	92.34	-11.9839	1.21333	455.371	1.31070764194585e-99	7.79761821320953e-97	2
CPSG_05791	72.8455	-1.25967	0.235213	51.1604	7.774442249182679e-12	6.27847773947004e-11	2
CPSG_08130	542.982	-1.75332	0.151798	228.095	2.95023851051322e-50	2.08532205213405e-48	2
CPSG_05801	200.552	-5.33782	0.349549	188.024	1.48286726889634e-41	6.3013032337208004e-40	2
CPSG_05815	290.543	-1.81134	0.180795	106.288	8.31647625950177e-24	1.55422314179537e-22	2
CPSG_10163	50.5989	-3.19243	0.622275	26.267	1.97782702739147e-06	7.69047230313054e-06	2
CPSG_05818	69.8254	-0.877634	0.281883	16.9738	0.000206146	0.000541258	2
CPSG_05819	40.9441	-1.53622	0.303225	40.6592	1.4823971989792801e-09	9.18648750304956e-09	2
CPSG_08142	534.776	-1.40105	0.448715	15.7628	0.000377697	0.000934943	2
CPSG_08145	168.153	0.574694	0.350344	44.1149	2.63378514785899e-10	1.8096816333556601e-09	2
CPSG_08081	56.8413	-1.56382	0.412843	22.411	1.3599402993848e-05	4.53885638022817e-05	2
CPSG_08079	65.1671	-2.8172	0.371373	66.1554	4.3105618060439904e-15	4.4858747424705605e-14	2
CPSG_08155	47.8422	-0.612642	0.286515	20.6157	3.33697029541353e-05	0.000103192	2
CPSG_08070	83.9199	-1.59128	0.239113	49.3136	1.95745895743004e-11	1.51565070467387e-10	2
CPSG_05879	62.2603	-0.952899	0.244847	34.5763	3.10344297502448e-08	1.61600870887672e-07	2
CPSG_10096	188.916	-1.16613	0.212947	30.7514	2.10097744070548e-07	9.57171534728551e-07	2
CPSG_05832	149.667	-1.10435	0.35251	11.3375	0.00345226	0.00685555	2
CPSG_10081	90.1262	-3.28453	0.321162	98.1636	4.8311348312928e-22	8.11516977896455e-21	2
CPSG_05833	37.6485	-1.50638	0.457088	11.2553	0.00359701	0.00711135	2
CPSG_08169	28.8953	-2.00886	0.414671	26.1731	2.07289798175006e-06	8.02952723370249e-06	2
CPSG_05838	58.496	-2.54464	0.570878	20.6556	3.27117817153969e-05	0.000101623	2
CPSG_08170	124.315	-1.161	0.285806	21.2197	2.46720029405042e-05	7.84558703751712e-05	2
CPSG_10066	239.975	-1.46999	0.190408	75.535	3.96087759530845e-17	4.83362481246274e-16	2
CPSG_05840	10.8619	-1.86493	0.514165	18.1304	0.000115622	0.000320928	2
CPSG_05851	509.91	-2.8414	0.191918	349.684	1.16715753469729e-76	2.7774458800679902e-74	2
CPSG_10064	123.213	-1.13589	0.281233	18.3364	0.000104304	0.000291897	2
CPSG_05866	133.372	-1.52456	0.256776	73.1712	1.29146761931679e-16	1.53407443166432e-15	2
CPSG_08060	22.654	-1.35821	0.347034	33.2119	6.13941803775498e-08	3.04793500497446e-07	2
CPSG_05872	12.8847	-3.17418	0.579289	44.9172	1.76342203201148e-10	1.23543374745142e-09	2
CPSG_08053	30.1055	-0.720952	0.328941	11.1815	0.00373229	0.00735232	2
CPSG_08064	43.1609	-0.9801	0.289671	20.6573	3.26838266051346e-05	0.00010158	2
CPSG_05991	183.43	-1.76557	0.239446	77.0506	1.85640032893676e-17	2.32098808201043e-16	2
CPSG_07977	120.443	-1.29292	0.30208	20.9285	2.85386926652734e-05	8.947638425006e-05	2
CPSG_05996	45.9363	-1.60891	0.333004	43.6333	3.35084966765898e-10	2.2804304840245404e-09	2
CPSG_09849	49.5607	-1.55292	0.26345	61.2929	4.90250426146959e-14	4.71049500977543e-13	2
CPSG_06110	246.32	-1.55583	0.193584	68.7287	1.1905498488616601e-15	1.3156865899417e-14	2
CPSG_06111	31.2039	-1.39514	0.367882	23.7785	6.86375458728468e-06	2.4185757156281e-05	2
CPSG_06117	52.359	-1.81079	0.311072	35.5884	1.87099512769183e-08	1.0042882869618e-07	2
CPSG_06120	76.1603	-2.11274	0.226028	100.937	1.2070714296225098e-22	2.10691514329465e-21	2
CPSG_08317	21.0143	-1.98226	0.386962	31.7448	1.27852671056575e-07	6.0566703296144e-07	2
CPSG_08322	37.1533	-0.856263	0.331601	10.5509	0.00511565	0.00975444	2
CPSG_08346	377.27	-2.80428	0.407807	45.4986	1.31854642551447e-10	9.37560052962929e-10	2
CPSG_09815	26.471	-1.50991	0.352368	22.9783	1.02403815060947e-05	3.47958512955782e-05	2
CPSG_06127	109.558	-8.04075	0.613551	223.669	2.69737536392038e-49	1.83395835457406e-47	2
CPSG_06129	256.455	-0.640784	0.272424	61.6722	4.05563647112733e-14	3.92319630994282e-13	2
CPSG_09813	31.6268	-0.255241	0.385449	10.6881	0.0047765	0.00918627	2
CPSG_07900	35.836	-0.565678	0.293097	20.7847	3.06658787784989e-05	9.58090628445092e-05	2
CPSG_09801	62.4469	-1.2585	0.24225	45.1603	1.56155750558616e-10	1.0994042438244202e-09	2
CPSG_06107	14.9463	-0.208979	0.439239	11.9602	0.00252859	0.00519173	2
CPSG_06136	67.1759	-1.06632	0.337717	11.6981	0.00288263	0.00582318	2
CPSG_07896	69.8452	-0.130147	0.304196	15.0912	0.000528441	0.00126638	2
CPSG_06140	34.6432	-0.533782	0.511518	16.0071	0.000334267	0.000838782	2
CPSG_07895	60.0166	-0.958474	0.264842	14.782	0.000616764	0.00145894	2
CPSG_07893	62.7269	-1.10198	0.264982	22.0337	1.642223114835e-05	5.38037210500553e-05	2
CPSG_06143	84.5466	-0.820093	0.331674	11.7822	0.00276394	0.00561999	2
CPSG_08354	16.8171	-1.36834	0.403908	14.6866	0.000646921	0.0015217	2
CPSG_08357	94.1447	-0.19919	0.212932	29.3013	4.33810958081013e-07	1.8884002620368e-06	2
CPSG_08359	30.617	-1.02505	0.314337	19.4167	6.07739462812176e-05	0.000177088	2
CPSG_07874	53.338	-1.7033	0.411579	17.3789	0.000168355	0.000451327	2
CPSG_06160	63.5215	-1.9696	0.327722	37.5597	6.982595187612511e-09	3.96569188897102e-08	2
CPSG_06161	16.2423	-0.374049	0.406034	15.4312	0.000445822	0.00108514	2
CPSG_06166	17.3862	-1.9479	0.399908	31.6611	1.33315505143092e-07	6.29873852558924e-07	2
CPSG_08363	128.524	-1.68543	0.292491	46.7991	6.88166860813504e-11	5.02847821837012e-10	2
CPSG_07862	873.056	-1.83009	0.166638	195.829	2.99399011686234e-43	1.40619048975528e-41	2
CPSG_09770	46.3585	-5.70813	0.499574	143.906	5.63851657583363e-32	1.61013479339505e-30	2
CPSG_07926	21.2768	-1.82071	0.410667	34.381	3.42179642660894e-08	1.76631993416929e-07	2
CPSG_06337	20.3659	-3.35794	0.464585	72.113	2.19214917238937e-16	2.5697459674364103e-15	2
CPSG_06086	363.975	-1.12448	0.16216	53.1295	2.90450853286271e-12	2.4308659338929497e-11	2
CPSG_07961	124.385	-1.17709	0.22133	30.3652	2.54843507364175e-07	1.14567241755217e-06	2
CPSG_07960	87.6194	-0.703815	0.298332	11.3882	0.00336575	0.00669866	2
CPSG_09894	785.387	-0.79562	0.184019	35.536	1.92071122655273e-08	1.02711291733033e-07	2
CPSG_06004	483.028	-7.50245	0.264846	974.867	2.0433867744731902e-212	1.45877381829641e-208	2
CPSG_09892	33.6005	-0.242602	0.31986	11.6658	0.00292954	0.0059079	2
CPSG_07958	11.7439	-2.19625	0.593801	23.5737	7.60399585274941e-06	2.65841950993037e-05	2
CPSG_06014	33.0116	-1.29559	0.302608	24.7995	4.11962934338791e-06	1.51598112796115e-05	2
CPSG_06015	12.8476	0.227338	0.544044	11.7089	0.00286718	0.00579524	2
CPSG_06017	92.9103	-5.49937	0.356132	295.748	6.0134090148330304e-65	7.80540490125327e-63	2
CPSG_06019	40.3137	-1.15898	0.282347	20.7449	3.12832003572164e-05	9.7652281307463e-05	2
CPSG_06032	22.4834	-1.70727	0.411724	22.7637	1.14004747819493e-05	3.85177422945272e-05	2
CPSG_08270	124.264	-2.26599	0.243308	113.235	2.57780503318559e-25	5.24300573558744e-24	2
CPSG_06035	145.171	-1.41436	0.235384	40.3808	1.7037924806331102e-09	1.049471485698e-08	2
CPSG_09887	32.1926	-0.745704	0.308769	11.5235	0.00314564	0.00631338	2
CPSG_07934	594.353	-4.40713	0.313153	220.299	1.4544159364402698e-48	9.439159427497331e-47	2
CPSG_06036	96.2869	-0.992051	0.279301	25.7516	2.5591959565218e-06	9.74405329792488e-06	2
CPSG_06039	65.7619	-1.02458	0.245416	19.968	4.61313117201393e-05	0.0001382	2
CPSG_06077	54.1427	-1.8535	0.250851	80.396	3.48521792004378e-18	4.58213088972239e-17	2
CPSG_09851	53.654	-0.552158	0.247322	20.9814	2.77938190239377e-05	8.72943572423632e-05	2
CPSG_09863	96.5592	-1.65045	0.22978	71.0759	3.68187249985296e-16	4.219083110184631e-15	2
CPSG_08290	59.1281	-1.2562	0.263827	33.6308	4.97918069079325e-08	2.50611121829477e-07	2
CPSG_08289	51.4957	-0.715577	0.262005	15.4565	0.000440206	0.00107294	2
CPSG_06068	20.1485	-1.66895	0.452484	14.9961	0.000554158	0.00132268	2
CPSG_09751	48.5327	-0.0397704	0.29159	35.6861	1.78184196142183e-08	9.6076810895698e-08	2
CPSG_08286	20.6888	-1.56805	0.439073	24.1565	5.68176829650293e-06	2.03932347253567e-05	2
CPSG_06067	14.4203	0.426989	0.563905	16.7674	0.00022856	0.000596597	2
CPSG_06060	51.4685	-1.60841	0.282512	43.9072	2.92199285775893e-10	1.9980945413353504e-09	2
CPSG_09867	21.1788	0.187141	0.400938	10.6754	0.00480694	0.00923424	2
CPSG_06059	155.631	-1.5544	0.237391	67.4925	2.2089998696973202e-15	2.3607859385882e-14	2
CPSG_08280	19.5381	-2.58224	0.392042	52.9497	3.1777581100431897e-12	2.64405770951029e-11	2
CPSG_07931	132.562	-1.63238	0.283389	45.5263	1.3004602492005e-10	9.25621706783886e-10	2
CPSG_07929	225.529	-1.47833	0.4351	29.873	3.25952910036517e-07	1.4444306795473e-06	2
CPSG_06090	42.0049	-0.232681	0.293059	16.2509	0.000295918	0.000750465	2
CPSG_08487	502.98	-2.11109	0.142594	327.979	6.02877973957815e-72	1.07598646402121e-69	2
CPSG_06340	149.579	-1.27719	0.346993	13.6556	0.00108327	0.00241821	2
CPSG_07395	178.194	-2.0164	0.21675	128.669	1.14770381419426e-28	2.81562114416937e-27	2
CPSG_07398	21.0991	-3.924	0.515582	63.2358	1.85573805716741e-14	1.84001583196086e-13	2
CPSG_09170	290.325	-2.47484	0.195774	168.441	2.65147507237732e-37	9.37073294143648e-36	2
CPSG_09175	26.882	-1.10566	0.352862	12.1958	0.00224756	0.00467795	2
CPSG_08110	325.634	-1.90889	0.156984	208.79	4.5904636827111205e-46	2.5208707869903603e-44	2
CPSG_09184	13.2875	-1.50135	0.417286	20.1918	4.12482063260466e-05	0.000124882	2
CPSG_09127	784.966	-4.00985	0.493721	52.7853	3.4500071117575498e-12	2.8605808096210397e-11	2
CPSG_08733	201.637	-1.14235	0.364949	28.4228	6.73065676681984e-07	2.83816648897382e-06	2
CPSG_08732	2268.91	-6.84915	0.473389	178.089	2.13028353109e-39	8.13267065692596e-38	2
CPSG_06966	152.434	-2.88689	0.339973	73.681	1.0008833145419001e-16	1.1988768427038e-15	2
CPSG_09208	41.0567	-1.78123	0.285476	60.463	7.4237741481838e-14	7.02895539043557e-13	2
CPSG_08730	23.5962	-0.98411	0.359958	14.8061	0.000609391	0.00144437	2
CPSG_08721	27.1387	-3.08522	0.549577	35.9497	1.56176272091545e-08	8.4851020278656e-08	2
CPSG_09211	29.5949	-0.975112	0.328932	13.6191	0.00110317	0.00245419	2
CPSG_07403	127.487	-3.00648	0.627823	33.3728	5.66498930908681e-08	2.83011607260817e-07	2
CPSG_08738	86.4173	-0.138863	0.397521	12.7042	0.00174308	0.00371458	2
CPSG_06983	70.3134	-1.21409	0.238269	29.9261	3.17420631249972e-07	1.41099992932351e-06	2
CPSG_06984	45.1386	-0.959135	0.378995	15.7097	0.000387872	0.000957475	2
CPSG_07353	249.854	-4.4191	0.46786	69.8097	6.93436995504886e-16	7.8082755692577e-15	2
CPSG_09058	20.1048	-0.780255	0.367422	15.0219	0.000547071	0.00130664	2
CPSG_07039	159.901	-1.12577	0.221076	36.5358	1.16504329804876e-08	6.44747605020936e-08	2
CPSG_07368	60.1978	-0.329094	0.251395	13.3416	0.00126737	0.00278479	2
CPSG_09077	25.6261	-1.68535	0.371518	23.6897	7.17552791492125e-06	2.51972915812213e-05	2
CPSG_07380	90.7572	-1.55239	0.261967	49.3343	1.93730391831915e-11	1.50167347153968e-10	2
CPSG_07028	763.026	-1.90538	0.14247	304.885	6.2392872075564e-67	9.09025946423371e-65	2
CPSG_09084	40.4284	-1.65106	0.444087	19.7733	5.08489923970321e-05	0.000150877	2
CPSG_07024	176.016	-1.34427	0.27476	24.2617	5.39075298923059e-06	1.94072544579512e-05	2
CPSG_09088	79.9439	-1.32808	0.276801	24.0199	6.08341684394677e-06	2.16606049121875e-05	2
CPSG_07007	56.8851	-1.8325	0.277573	56.9633	4.27156317809676e-13	3.84548417760817e-12	2
CPSG_06998	53.475	-1.6298	0.246603	55.7465	7.84889672213505e-13	6.9348111014012495e-12	2
CPSG_08741	134.603	-3.15691	0.29598	163.133	3.7687057937714595e-36	1.26909389913842e-34	2
CPSG_06996	46.5331	-0.385629	0.291536	15.6781	0.000394053	0.000971053	2
CPSG_06991	30.2263	-1.38903	0.343756	31.3245	1.57751912143187e-07	7.34632029217359e-07	2
CPSG_09223	12.777	-0.267383	0.457545	11.4453	0.00327102	0.00653015	2
CPSG_07050	13.56	-1.93245	0.461744	23.7765	6.87052235011514e-06	2.41976611038342e-05	2
CPSG_07409	60.9719	-0.57269	0.259125	11.56	0.00308877	0.00620623	2
CPSG_09237	183.83	-0.955673	0.309558	34.6031	3.06212280096345e-08	1.59565654569913e-07	2
CPSG_06857	222.788	-1.15148	0.315191	13.6737	0.00107349	0.00240013	2
CPSG_06855	358.509	-1.58317	0.153323	159.174	2.72766790618581e-35	8.7715410730903e-34	2
CPSG_06854	473.565	-1.91932	0.190519	159.92	1.8786575049922501e-35	6.124080332483849e-34	2
CPSG_07422	107.192	-0.964702	0.241509	24.7255	4.2749173863872e-06	1.56586122223798e-05	2
CPSG_06851	16.5508	-3.20681	0.501527	64.7957	8.507223694628071e-15	8.713496406879451e-14	2
CPSG_07432	21.5359	-0.51951	0.366256	26.1813	2.0644075599969e-06	8.00098022302815e-06	2
CPSG_07420	18.2639	-0.628698	0.394454	14.0865	0.000873292	0.00198929	2
CPSG_08652	449.793	-1.25574	0.184917	54.1703	1.72614896478938e-12	1.47404036598462e-11	2
CPSG_08649	84.9748	-0.567731	0.23094	12.9938	0.00150814	0.00325867	2
CPSG_09312	163.459	-2.29205	0.248056	85.5723	2.61950071862172e-19	3.6524639902813394e-18	2
CPSG_07441	51.9889	-1.01969	0.255873	19.6215	5.48574175834221e-05	0.000161829	2
CPSG_06833	64.4838	-0.455828	0.246303	13.21	0.00135361	0.00295608	2
CPSG_09322	10.9078	-1.43937	0.459638	16.7072	0.000235546	0.000612367	2
CPSG_06831	46.4707	-1.09876	0.333163	11.637	0.00297212	0.0059845	2
CPSG_09309	137.838	-1.51651	0.339118	19.5682	5.63414550223315e-05	0.000165728	2
CPSG_07418	37.5506	-0.385442	0.31355	30.2368	2.71741659385165e-07	1.21551610673602e-06	2
CPSG_06866	10607.3	-12.1643	0.357105	684.718	2.06675796521409e-149	3.68864627841584e-146	2
CPSG_09276	17.3152	-2.29241	0.42938	43.9559	2.8517260853679003e-10	1.9519149111640903e-09	2
CPSG_08701	70.092	-0.889142	0.248949	14.3201	0.000777014	0.00178823	2
CPSG_08700	79.7699	-0.420698	0.238036	13.318	0.00128244	0.00281271	2
CPSG_07411	50.3876	-1.16062	0.325052	13.8829	0.000966867	0.0021864	2
CPSG_06931	34.006	-1.3654	0.326194	28.03	8.1916487490249e-07	3.40992305651829e-06	2
CPSG_06915	46.9609	-0.951248	0.281272	35.4997	1.95587967653211e-08	1.04435489983267e-07	2
CPSG_08682	778.278	-2.07948	0.142094	339.16	2.25082369717849e-74	4.86928193156279e-72	2
CPSG_06905	22.657	0.0806292	0.359764	14.4412	0.000731364	0.0016952	2
CPSG_08663	24.975	-1.17925	0.34645	21.1156	2.59902607169191e-05	8.24642094480379e-05	2
CPSG_08660	50.7897	-0.273481	0.356165	13.3293	0.00127521	0.00279942	2
CPSG_09261	56.1634	-1.8816	0.267612	56.9837	4.22805954951456e-13	3.81112589949299e-12	2
CPSG_06890	500.773	-2.17209	0.158029	315.158	3.66782033784788e-69	5.692297693890441e-67	2
CPSG_08659	197.326	-2.20897	0.215182	104.73	1.8122613990679e-23	3.3344675587489e-22	2
CPSG_09263	8.09416	-2.06291	0.608625	17.8625	0.000132191	0.000362549	2
CPSG_07417	502.138	-2.21002	0.152724	302.621	1.93521045146904e-66	2.7630934826075e-64	2
CPSG_09275	14.1987	-1.52637	0.452541	14.3744	0.000756203	0.00174879	2
CPSG_06933	15.223	-1.80999	0.485051	16.4065	0.000273767	0.000700509	2
CPSG_07052	308.001	-3.04015	0.218244	245.173	5.77285039521237e-54	4.7921370897001305e-52	2
CPSG_07053	67.2416	-1.52495	0.244075	45.1885	1.53974572208425e-10	1.0851179378044902e-09	2
CPSG_07065	483.483	-2.17899	0.236979	80.19	3.86340971210985e-18	5.0607122816059203e-17	2
CPSG_07202	38.0015	-2.09558	0.293562	60.9791	5.7352007447306e-14	5.47374306372083e-13	2
CPSG_07199	372.943	-0.264876	0.175178	36.487	1.19385672295447e-08	6.59160336053514e-08	2
CPSG_08946	11.5203	-1.4287	0.485364	16.314	0.000286718	0.000729725	2
CPSG_07198	26.1026	-1.85817	0.363503	32.1834	1.0267373758271e-07	4.93262323420571e-07	2
CPSG_08947	1071.94	-2.9097	0.205968	204.421	4.07797148635188e-45	2.05018580570888e-43	2
CPSG_08949	18.3341	-0.661262	0.431124	21.7039	1.93668656902133e-05	6.26745485777119e-05	2
CPSG_07203	10.8021	-0.174378	0.472644	17.761	0.000139076	0.00037939	2
CPSG_07187	77.5687	-0.333814	0.229252	30.1741	2.80403603954935e-07	1.2526916950152e-06	2
CPSG_07181	250.496	-0.618626	0.283849	30.8348	2.01518164725525e-07	9.21613182559594e-07	2
CPSG_07289	36.7301	-1.00664	0.335866	21.2667	2.40990384129155e-05	7.68049264418766e-05	2
CPSG_07179	108.443	-6.69836	0.415673	367.876	1.30844546135495e-80	4.06130093417957e-78	2
CPSG_07176	34.5679	-1.43447	0.307292	30.3792	2.53067476890038e-07	1.13912277270995e-06	2
CPSG_07174	77.9201	-2.7485	0.331274	66.6751	3.3241980874702803e-15	3.51577039206672e-14	2
CPSG_07290	58.5204	0.135556	0.256462	16.9124	0.000212582	0.000556926	2
CPSG_08953	27.0021	-1.06224	0.343897	18.9999	7.48561518646361e-05	0.00021479	2
CPSG_08940	523.047	-5.23828	0.304842	334.646	2.15105007414069e-73	4.15036391332172e-71	2
CPSG_08930	47.4357	-1.97558	0.305124	72.2513	2.04563689585616e-16	2.4019410854469003e-15	2
CPSG_07219	163.694	-3.53142	0.350334	99.7176	2.2212470595268697e-22	3.7846020902058e-21	2
CPSG_08864	38.6344	-1.53989	0.303935	44.794	1.87541370445637e-10	1.31003702897397e-09	2
CPSG_07246	28.5021	-1.19035	0.38814	11.0657	0.0039548	0.00774084	2
CPSG_08882	20.3542	-2.94855	0.556779	41.662	8.97879249048201e-10	5.785162417829521e-09	2
CPSG_08890	6.32477	-0.496854	0.647558	12.6616	0.00178061	0.00378439	2
CPSG_08855	53.8767	-1.70848	0.328405	28.4836	6.52926949730352e-07	2.76140135907878e-06	2
CPSG_08848	25.4014	-2.35546	0.402677	39.1481	3.1556794263375505e-09	1.87424254780564e-08	2
CPSG_08846	19.2056	-3.46362	0.454204	68.1138	1.6190861907677902e-15	1.77008519385777e-14	2
CPSG_08845	214.517	-0.853891	0.223735	15.0724	0.00053342	0.0012766	2
CPSG_08906	436.266	-2.18946	0.204465	210.578	1.87760136472604e-46	1.0638250906967601e-44	2
CPSG_07268	12.8705	-1.49858	0.419291	24.782	4.15592478406554e-06	1.52619069102078e-05	2
CPSG_07233	36.2604	0.0239573	0.296843	20.9375	2.84105623583713e-05	8.91137981882306e-05	2
CPSG_07232	71.5533	-1.29883	0.249334	45.529	1.29870718888643e-10	9.25296469207604e-10	2
CPSG_08917	18.6727	-1.29819	0.409508	12.1655	0.00228186	0.00473965	2
CPSG_08842	86.2345	-0.950649	0.235424	18.56	9.32695290448942e-05	0.000263078	2
CPSG_08925	6.59881	-0.444055	0.589655	12.2712	0.00216437	0.00452724	2
CPSG_07172	75.2307	-1.00669	0.553941	28.0632	8.05656496901934e-07	3.35956876833114e-06	2
CPSG_07166	50.868	-0.85783	0.289431	46.1093	9.715905149734059e-11	7.0204298445295e-10	2
CPSG_07294	32.0186	-0.154353	0.378307	16.3627	0.000279823	0.000713957	2
CPSG_07295	105.32	-3.16972	0.307694	110.574	9.7557206616551e-25	1.9400025014917998e-23	2
CPSG_09004	461.941	-1.92235	0.120982	319.79	3.61731994287327e-70	5.86910160731189e-68	2
CPSG_08784	24.3578	-1.23231	0.332791	30.9563	1.89633966125147e-07	8.73417344624147e-07	2
CPSG_08783	50.8411	-0.444252	0.32351	26.7111	1.58401062648589e-06	6.28236214582375e-06	2
CPSG_08779	259.457	-1.04126	0.211343	68.948	1.06694038020968e-15	1.18274648669517e-14	2
CPSG_07093	30.9354	-1.0627	0.367925	10.5326	0.00516266	0.00983356	2
CPSG_07336	39.04	-0.160781	0.316735	19.9758	4.59526280725466e-05	0.000137839	2
CPSG_07088	71.6841	-0.839909	0.237927	14.6024	0.000674722	0.00158137	2
CPSG_07345	326.425	-4.19888	0.310164	217.573	5.68395408614298e-48	3.59095116999777e-46	2
CPSG_07349	201.472	-1.82857	0.318904	31.5122	1.43621306115063e-07	6.73661303781494e-07	2
CPSG_09045	13.7165	-0.888023	0.422558	19.6067	5.52664277584307e-05	0.000162901	2
CPSG_09048	151.813	-1.8356	0.198841	126.518	3.3640781252452097e-28	8.03215844017578e-27	2
CPSG_07072	210.075	-1.94955	0.28093	89.7322	3.2726246916055903e-20	4.83711546032552e-19	2
CPSG_07068	43.6311	-1.14242	0.276288	31.9209	1.17074624464737e-07	5.56455222405966e-07	2
CPSG_09049	290.767	-1.99442	0.176674	238.742	1.43797051812998e-52	1.1406301698811e-50	2
CPSG_09050	63.0565	-1.68692	0.372331	20.4973	3.5405653342181e-05	0.000108714	2
CPSG_08785	14.2392	-1.60221	0.513535	17.6466	0.000147259	0.000399424	2
CPSG_06828	89.9717	-1.10039	0.338855	10.6456	0.00487904	0.00935575	2
CPSG_07116	326.598	-2.44348	0.304332	59.2916	1.33346937040133e-13	1.24115226014278e-12	2
CPSG_07127	41.261	-1.57496	0.327549	38.5729	4.20738114946334e-09	2.47010641661339e-08	2
CPSG_07296	107.064	-2.50891	0.406188	48.8401	2.4803192666139596e-11	1.89582433023095e-10	2
CPSG_07160	11.0318	-2.74938	0.46684	72.874	1.49833374576213e-16	1.7680338199993101e-15	2
CPSG_07159	42.2703	-0.36015	0.270248	28.0785	7.99512809380244e-07	3.33784909132489e-06	2
CPSG_07297	214.889	-4.99926	0.223563	633.658	2.52928587349436e-138	3.61131437017525e-135	2
CPSG_07298	179.696	-2.20323	0.450345	37.7903	6.22206111658061e-09	3.5793146100942e-08	2
CPSG_08835	216.179	-1.30749	0.168696	77.139	1.7761130366590002e-17	2.2245036787208003e-16	2
CPSG_08978	37.5008	-1.75312	0.404784	20.8182	3.01567627535175e-05	9.43009764771623e-05	2
CPSG_07155	18.2841	-1.61103	0.395943	27.5214	1.05634008976347e-06	4.3216114044822e-06	2
CPSG_08830	71.049	-2.10499	0.412232	27.2957	1.18252111454661e-06	4.79387747685875e-06	2
CPSG_08823	103.966	-1.45423	0.388492	17.3213	0.000173272	0.000463119	2
CPSG_07308	1446.85	-2.11011	0.364816	40.664	1.47881730818499e-09	9.17226478117516e-09	2
CPSG_08814	8.73759	-1.63709	0.549585	13.3431	0.00126644	0.0027836	2
CPSG_07133	30.9859	-1.82382	0.341573	43.4248	3.718986387024e-10	2.5189605139434803e-09	2
CPSG_08991	68.5449	-1.481	0.253644	65.748	5.284600832500271e-15	5.48354147430515e-14	2
CPSG_07132	50.7745	-0.914884	0.277901	17.0232	0.000201127	0.000529202	2
CPSG_08997	58.3165	-0.985471	0.266607	26.4514	1.80367471517535e-06	7.06332078531917e-06	2
CPSG_07451	95.4705	-0.891234	0.274725	17.4793	0.000160107	0.000430834	2
CPSG_09330	17.7559	-1.19204	0.407826	19.1615	6.90467722803731e-05	0.000199242	2
CPSG_09331	566.557	-2.10001	0.188551	184.062	1.07524173216211e-40	4.43708134445391e-39	2
CPSG_08496	66.6217	-0.786808	0.257586	10.6934	0.00476391	0.00916699	2
CPSG_07666	410.475	-2.29298	0.179861	273.931	3.28635681071809e-60	3.55474261692674e-58	2
CPSG_07668	40.7803	-0.087883	0.296884	17.6302	0.000148475	0.000402262	2
CPSG_09523	70.9331	-1.89946	0.304896	50.6024	1.0276183262173699e-11	8.224402725185879e-11	2
CPSG_09524	13.9734	-1.73447	0.455396	18.5874	9.20002389333198e-05	0.000259909	2
CPSG_09530	187.031	-2.02885	0.595029	15.5513	0.00041984	0.00102892	2
CPSG_09506	47.6656	-1.58537	0.282274	42.2602	6.657487160762141e-10	4.3723827820313605e-09	2
CPSG_07669	95.9047	-1.29023	0.245608	36.2499	1.34409936296587e-08	7.36983513994882e-08	2
CPSG_09534	27.4172	-5.07843	0.503401	158.677	3.4970338175734804e-35	1.1195212746034599e-33	2
CPSG_06488	37.8778	-1.24262	0.274416	35.8363	1.65287810588368e-08	8.95967866203765e-08	2
CPSG_06487	111.726	-1.98687	0.24655	66.2018	4.21173880212032e-15	4.41008314885962e-14	2
CPSG_06482	62.8672	-1.32649	0.240646	41.664	8.96970633647403e-10	5.7845287747143705e-09	2
CPSG_08485	52.2796	-1.85723	0.514853	12.8631	0.00160995	0.00346083	2
CPSG_07687	1485.5	-1.60402	0.137937	150.034	2.63289612564778e-33	8.03258352179466e-32	2
CPSG_06504	319.169	-1.35533	0.162761	194.568	5.62523067091391e-43	2.57426421536246e-41	2
CPSG_06535	73.1097	-1.53677	0.219086	94.1299	3.63043264059449e-21	5.7594796936009e-20	2
CPSG_06541	345.689	-3.79416	0.350603	100.48	1.51696299567201e-22	2.6285434043938e-21	2
CPSG_07638	512.096	-1.49201	0.156878	116.456	5.15217063594604e-26	1.09795063194086e-24	2
CPSG_06574	14.6623	-2.23534	0.444502	36.8391	1.00113313983199e-08	5.58366366035983e-08	2
CPSG_07579	151.757	0.138422	0.240092	14.2664	0.000798178	0.00183399	2
CPSG_08503	32.0416	-1.25326	0.316862	29.4834	3.96055768778555e-07	1.73782552754155e-06	2
CPSG_09471	36.0695	-0.432812	0.332068	15.5168	0.000427141	0.00104394	2
CPSG_07601	100.979	-0.845676	0.212098	25.2415	3.3026880254458e-06	1.2357384598353e-05	2
CPSG_09482	132.709	0.131712	0.193888	14.0975	0.000868474	0.00197958	2
CPSG_07629	301.255	-0.804977	0.237431	18.9974	7.49501015125519e-05	0.000214973	2
CPSG_08502	62.9525	-0.0293427	0.291419	12.5799	0.00185485	0.00392815	2
CPSG_09485	26.2523	-2.02115	0.334171	50.3493	1.1662523087317199e-11	9.281912187330849e-11	2
CPSG_06551	98.9738	-0.976843	0.258488	20.0655	4.39364651709128e-05	0.000132305	2
CPSG_07635	330.669	-3.0851	0.178457	349.222	1.47063112566593e-76	3.38672116326745e-74	2
CPSG_09498	217.015	-0.865529	0.198187	66.1659	4.28804363215475e-15	4.4689552540077e-14	2
CPSG_07636	577.409	-1.6768	0.207385	140.161	3.6679460264131503e-31	1.01494056909161e-29	2
CPSG_09500	20.6701	0.242015	0.395732	11.7905	0.00275249	0.00559989	2
CPSG_09505	58.6357	-1.11301	0.256478	28.7269	5.78140315111972e-07	2.47294410400501e-06	2
CPSG_08482	55.169	-3.43005	0.346052	118.133	2.2274285396853398e-26	4.789642272534221e-25	2
CPSG_09564	93.4052	-1.75217	0.219763	74.4652	6.762313096009291e-17	8.18239884617124e-16	2
CPSG_06446	51.3516	-2.06914	0.375363	34.3118	3.54231204058583e-08	1.82194277073071e-07	2
CPSG_09567	60.8153	-0.107123	0.304584	17.1292	0.000190741	0.000504147	2
CPSG_09600	54.4233	-1.18893	0.309068	26.1556	2.09118178999332e-06	8.08827940309874e-06	2
CPSG_09601	399.735	-2.10077	0.132351	382.193	1.01841744954265e-83	3.6352410861424797e-81	2
CPSG_06381	454.525	-1.07145	0.156303	60.5841	6.98747278852232e-14	6.64228605023446e-13	2
CPSG_09607	100.904	-1.50419	0.23306	58.4741	2.00682982309256e-13	1.85579768226138e-12	2
CPSG_06373	26.9015	-1.76812	0.378715	24.5604	4.64273120027957e-06	1.69104377748958e-05	2
CPSG_06372	342.097	-2.46053	0.20543	199.78	4.15255772378514e-44	2.00304794527717e-42	2
CPSG_06371	72.7318	-0.913737	0.234607	19.7626	5.11218805964542e-05	0.000151624	2
CPSG_06369	84.8547	-0.845777	0.319826	10.6489	0.00487103	0.00934291	2
CPSG_08451	479.979	-1.81316	0.208278	90.8086	1.9105554193293802e-20	2.8775221811376403e-19	2
CPSG_09610	162.523	-2.14758	0.196735	148.937	4.5580219895109096e-33	1.3672150833243e-31	2
CPSG_09614	495.105	-2.22503	0.159596	305.725	4.0992088387599e-67	6.09671914581394e-65	2
CPSG_09616	467.48	-2.54032	0.173305	301.03	4.28816787767826e-66	5.88715970745099e-64	2
CPSG_06347	19.9839	-3.31875	0.548167	41.4792	9.8379836722516e-10	6.282054153506641e-09	2
CPSG_09617	13.247	-0.78396	0.450892	16.0251	0.000331287	0.000832474	2
CPSG_06345	24.1189	-1.32246	0.363168	16.0012	0.000335264	0.000840398	2
CPSG_09599	17.7581	-1.63814	0.502739	12.5362	0.00189583	0.00401018	2
CPSG_09463	55.0063	-1.60565	0.237622	67.6799	2.0113631291395403e-15	2.17233303765918e-14	2
CPSG_09586	478.701	-2.92279	0.300075	83.9997	5.75035203353316e-19	7.92505080451606e-18	2
CPSG_09585	71.3966	-2.24066	0.559934	16.1333	0.000313828	0.000792507	2
CPSG_07701	780.138	-0.51575	0.281946	17.244	0.000180104	0.000479762	2
CPSG_07702	177.623	-1.3057	0.180186	64.5519	9.610160249720261e-15	9.77306752460869e-14	2
CPSG_06440	412.635	-1.61225	0.239769	82.3136	1.33604957803916e-18	1.79963357313615e-17	2
CPSG_09572	156.188	-0.947487	0.19981	23.4946	7.91065945659085e-06	2.74993819516412e-05	2
CPSG_09574	81.9105	0.253353	0.356315	40.0779	1.98244949760392e-09	1.20963307379439e-08	2
CPSG_07709	24.7153	-1.68353	0.34753	29.0793	4.84735424919391e-07	2.09221656499367e-06	2
CPSG_08479	36.1809	-0.948742	0.288144	36.4453	1.21897472614905e-08	6.71989233202942e-08	2
CPSG_06425	267.655	-1.5708	0.385683	16.2238	0.000299955	0.000759084	2
CPSG_09576	53.0474	-0.586943	0.289533	20.59	3.38016256397401e-05	0.000104418	2
CPSG_06419	434.69	-2.01492	0.192499	196.623	2.0134097239538198e-43	9.582488012870859e-42	2
CPSG_07714	15.2211	-1.84292	0.506789	15.7214	0.000385606	0.00095254	2
CPSG_06401	57.5101	-1.4753	0.292391	28.33	7.05062262212058e-07	2.96258945846491e-06	2
CPSG_09581	88.4493	0.0295908	0.226845	17.1738	0.000186534	0.000494404	2
CPSG_08471	529.242	-2.1907	0.16574	275.389	1.5852570732882e-60	1.7683047259694402e-58	2
CPSG_07716	37.4634	-0.764303	0.281813	18.231	0.000109946	0.000306844	2
CPSG_06391	20.3436	-1.47391	0.454051	12.7936	0.00166692	0.00356719	2
CPSG_06339	404.319	-2.27596	0.188698	196.164	2.53222180795413e-43	1.19718751569434e-41	2
CPSG_08505	326.872	-1.52579	0.214988	76.9794	1.92370856361367e-17	2.40093626497168e-16	2
CPSG_07577	75.1624	-1.13548	0.245483	49.9263	1.4409262308865398e-11	1.13165812566546e-10	2
CPSG_06716	13.6919	-2.73814	0.462073	42.9578	4.69715651147602e-10	3.13099909761226e-09	2
CPSG_06714	29.2144	-1.33009	0.373806	15.3279	0.000469449	0.001138	2
CPSG_07490	33.041	-2.0731	0.341257	41.2572	1.0993186701241302e-09	6.9822384217225404e-09	2
CPSG_09345	31.8131	-0.895463	0.363014	12.0901	0.00236955	0.00489899	2
CPSG_06708	80.456	-1.44949	0.355549	16.6289	0.000244951	0.00063336	2
CPSG_09350	22.4678	-5.08049	0.489255	173.709	1.90362544117473e-38	7.04144146349555e-37	2
CPSG_08589	244.786	-0.720137	0.179381	16.9299	0.000210723	0.000552461	2
CPSG_06707	129.661	-0.995322	0.290647	14.3184	0.000777679	0.00178919	2
CPSG_06704	510.713	-3.6537	0.194874	459.85	1.39585247961426e-100	9.05908259269657e-98	2
CPSG_09361	84.3079	-0.956548	0.213883	29.3322	4.27155208741577e-07	1.86397373790105e-06	2
CPSG_08566	55.5785	-4.59575	0.425964	128.524	1.2339142160653e-28	3.01675122893499e-27	2
CPSG_08544	2605.76	-1.30668	0.144697	94.8789	2.49642213312251e-21	3.9959546207088705e-20	2
CPSG_07504	75.46	-0.808357	0.279056	16.2759	0.000292231	0.00074217	2
CPSG_09369	79.0369	-0.995632	0.267715	14.5795	0.000682487	0.00159538	2
CPSG_07493	43.1424	-1.45682	0.447767	16.2641	0.000293962	0.000746299	2
CPSG_09340	414.29	-0.4123	0.153599	22.6094	1.2314732140555e-05	4.1352244944225e-05	2
CPSG_06732	57.4827	-1.52479	0.28359	32.2662	9.85100195464658e-08	4.74536457180985e-07	2
CPSG_08602	73.4822	-1.93769	0.279056	56.2572	6.079916180578959e-13	5.4120351138595e-12	2
CPSG_07455	8.50103	-1.68252	0.560969	12.1998	0.00224311	0.00467158	2
CPSG_06811	462.61	-1.67213	0.151399	233.004	2.5342238041472202e-51	1.86513646781516e-49	2
CPSG_07462	19.8838	-0.888579	0.394845	14.4342	0.000733918	0.00170057	2
CPSG_08641	25.5163	-1.61768	0.378674	23.5592	7.65926485704881e-06	2.67250693130359e-05	2
CPSG_08636	36.6369	-1.55373	0.465726	11.2596	0.00358923	0.0070999	2
CPSG_06796	22.7273	-1.11168	0.37089	15.5923	0.000411318	0.00100907	2
CPSG_08635	233.666	-1.46886	0.277188	28.5594	6.28629250997085e-07	2.66653845684384e-06	2
CPSG_06774	15.1085	-3.01727	0.623458	24.4427	4.92422853221388e-06	1.7901613512213e-05	2
CPSG_08632	104.281	-1.74867	0.312841	30.8189	2.03123189716046e-07	9.27764844134904e-07	2
CPSG_09335	121.97	-0.461598	0.246024	22.7539	1.14565031010173e-05	3.86887301978062e-05	2
CPSG_08612	324.029	-2.46112	0.26271	82.8139	1.04035114012544e-18	1.41198988390789e-17	2
CPSG_08611	25.6523	-1.1043	0.344237	14.3498	0.000765571	0.00176619	2
CPSG_06765	18.1082	-1.08653	0.404315	13.4543	0.00119794	0.00264772	2
CPSG_07468	406.918	-2.14883	0.194253	191.365	2.7903768116533697e-42	1.23729814027288e-40	2
CPSG_06741	214.036	-0.219969	0.492269	11.2895	0.00353602	0.0070024	2
CPSG_09370	526.575	-2.97577	0.381922	67.8798	1.82009159353019e-15	1.9807368728981702e-14	2
CPSG_08518	200.569	-1.22945	0.344908	24.1478	5.70642030568905e-06	2.04714244031729e-05	2
CPSG_07514	42.7071	-0.410943	0.282662	11.8208	0.00271104	0.00552343	2
CPSG_06644	98.5691	-0.862945	0.204712	20.5511	3.44649446142722e-05	0.000106191	2
CPSG_07559	129.709	-3.11866	0.295893	127.563	1.99534607347004e-28	4.84516177500088e-27	2
CPSG_09423	71.9975	-1.54871	0.294079	37.3811	7.634863709735151e-09	4.31554172793343e-08	2
CPSG_09429	199.775	-1.71075	0.466155	14.5042	0.000708697	0.00164855	2
CPSG_09434	128.256	-2.05264	0.196079	146.251	1.74618973407366e-32	5.0881830659395205e-31	2
CPSG_07565	36.0486	-1.17738	0.380768	12.6456	0.00179494	0.00381257	2
CPSG_09436	153.059	-0.746465	0.186311	17.7989	0.000136463	0.000372688	2
CPSG_07567	25.1083	-2.48902	0.369009	67.5899	2.1039910077778403e-15	2.25870553451519e-14	2
CPSG_06598	127.637	-2.10545	0.243601	85.9926	2.1229614042565101e-19	2.97756806777745e-18	2
CPSG_08509	835.345	-2.55019	0.234175	107.187	5.30575554710994e-24	1.00471588463708e-22	2
CPSG_08508	76.0587	-3.15489	0.336054	119.858	9.40233920993353e-27	2.0845745223514104e-25	2
CPSG_06595	17.3384	-1.22022	0.412077	12.614	0.0018235	0.00387094	2
CPSG_07571	95.582	-1.67367	0.212133	71.2308	3.40739586342083e-16	3.9171335054688e-15	2
CPSG_09447	31.153	-1.32497	0.391452	14.1315	0.000853859	0.00195125	2
CPSG_08507	670.859	-2.3397	0.205039	159.896	1.90113039883481e-35	6.16916814421897e-34	2
CPSG_06586	72.1828	-0.716314	0.243281	12.1137	0.00234177	0.00484858	2
CPSG_09422	119.291	-1.80298	0.255504	50.1855	1.2657589370140698e-11	1.00291376818462e-10	2
CPSG_06585	34.3321	-1.67333	0.316245	37.867	5.98806669784689e-09	3.45584544510339e-08	2
CPSG_09420	14.4748	-1.90419	0.452233	23.8749	6.5408400044781e-06	2.3162230551572e-05	2
CPSG_06623	32.432	-1.67286	0.336818	32.1869	1.0249302572113e-07	4.92725731059359e-07	2
CPSG_07516	186.17	-2.24593	0.329041	84.2375	5.105781329155511e-19	7.06398699783744e-18	2
CPSG_06642	123.157	-0.956163	0.190515	67.252	2.4912220544568e-15	2.6504969071187902e-14	2
CPSG_08515	226.701	-1.34402	0.21677	38.6885	3.9709378924635505e-09	2.33898726190572e-08	2
CPSG_09399	269.834	-0.962616	0.188952	28.5173	6.4203101691415e-07	2.7169291225549e-06	2
CPSG_07518	21.8158	-1.05304	0.337931	21.3728	2.28541512650626e-05	7.30657348326387e-05	2
CPSG_09402	100.209	-0.81239	0.215493	15.8373	0.000363891	0.000904337	2
CPSG_07528	85.0684	-2.13438	0.25784	101.221	1.0474196247434e-22	1.83723063907693e-21	2
CPSG_07529	28.3574	-1.02846	0.396142	17.9415	0.000127074	0.000349724	2
CPSG_07539	50.7319	-1.75441	0.282353	45.4173	1.37326445707836e-10	9.716288363808111e-10	2
CPSG_09404	955.608	-4.63797	0.328732	173.208	2.44491697852203e-38	8.9970424276643e-37	2
CPSG_06628	341.826	-1.55862	0.19355	129.969	5.99247137281299e-29	1.4958130465213999e-27	2
CPSG_07548	28.5222	-0.928962	0.365817	12.9414	0.00154818	0.0033381	2
CPSG_06627	31.5642	-1.48727	0.327036	37.7667	6.295929944021831e-09	3.6072747889544e-08	2
CPSG_09405	12.9516	-1.38888	0.459993	13.6206	0.00110238	0.0024532	2
CPSG_07557	117.636	-3.8595	0.290975	163.518	3.10860672789246e-36	1.05176983082579e-34	2
CPSG_09406	92.7964	-1.46119	0.295283	24.7335	4.25785462035953e-06	1.56041191656811e-05	2
CPSG_09183	2984.08	-8.60727	0.412318	335.404	1.47232652158865e-73	2.91970528822815e-71	2
CPSG_00001	234.473	-1.44176	0.161594	88.7992	5.2178846455080804e-20	7.64896888794295e-19	2
CPSG_04994	28.1597	-2.21978	0.424519	29.2255	4.50560529720261e-07	1.9529760908761e-06	2
CPSG_01698	84.434	-1.44956	0.234205	55.0503	1.11165783540213e-12	9.713739641292289e-12	2
CPSG_03674	28.5673	-1.68346	0.483172	12.4301	0.0019991	0.00421737	2
CPSG_03671	90.5605	-1.40969	0.277404	26.5338	1.73081178393685e-06	6.80785968348495e-06	2
CPSG_01052	16.0155	-0.567047	0.390782	16.7901	0.000225982	0.000590513	2
CPSG_01055	36.3078	-0.879552	0.350045	17.5249	0.000156503	0.00042225	2
CPSG_01059	356.813	-0.975535	0.151028	49.1006	2.1774156994427796e-11	1.67506149550884e-10	2
CPSG_01062	678.422	-2.56328	0.219604	194.878	4.8166930644744796e-43	2.23288128488853e-41	2
CPSG_03662	40.4134	-1.41806	0.338556	26.0307	2.22588561594244e-06	8.54792760205113e-06	2
CPSG_02428	32.1128	-1.44535	0.367361	21.4889	2.15647713138625e-05	6.93472533376867e-05	2
CPSG_01697	680.013	-2.09694	0.146251	329.653	2.6106058198233e-72	4.77874742249194e-70	2
CPSG_03649	45.6778	-0.413403	0.278211	10.8328	0.00444307	0.00858432	2
CPSG_03647	697.266	-2.36256	0.218745	166.915	5.6857077085931204e-37	1.98001304056811e-35	2
[truncated: 1,475 more rows]

## Sheet: S3
	baseMean	log2FoldChange	lfcSE	stat	pvalue	padj	Cluster
Coccidioides_posadasii_str_Silveira_tRNA-Ala-AGC-1_3p	3691.17	-1.71669	0.532727	19.4107	6.09571485555467e-05	0.000177549	1
Coccidioides_posadasii_str_Silveira_tRNA-Lys-TTT-2_internal	1156.66	-2.7123	0.29751	143.892	5.67811709672772e-32	1.61498318539997e-30	1
Coccidioides_posadasii_str_Silveira_tRNA-Met-CAT-1_internal	3207.69	-3.81515	0.324617	111.815	5.24386446255267e-25	1.0486260055507999e-23	1
Coccidioides_posadasii_str_Silveira_tRNA-Met-CAT-2_3p	1759.49	-6.17351	0.708056	48.8566	2.4599146367872298e-11	1.8822433646328002e-10	1
Coccidioides_posadasii_str_Silveira_tRNA-Met-CAT-2_5p	382.698	-2.57652	0.319356	64.9931	7.70785423849214e-15	7.92887196089271e-14	1
Coccidioides_posadasii_str_Silveira_tRNA-Met-CAT-2_internal	3106.1	-3.8215	0.357248	92.2425	9.32805278391528e-21	1.42597363649617e-19	1
Coccidioides_posadasii_str_Silveira_tRNA-Phe-GAA-1_3p	74.9929	-3.02305	0.477797	38.2738	4.885970214235621e-09	2.84046753741271e-08	1
Coccidioides_posadasii_str_Silveira_tRNA-Phe-GAA-1_internal	173.765	-3.0079	0.337383	75.3758	4.2889857768215e-17	5.22509717759875e-16	1
Coccidioides_posadasii_str_Silveira_tRNA-Phe-GAA-2_3p	70.6613	-3.66537	0.547313	38.5518	4.251857404056771e-09	2.49416680423675e-08	1
Coccidioides_posadasii_str_Silveira_tRNA-Phe-GAA-3_3p	64.065	-5.95484	0.71608	54.3457	1.58114163678683e-12	1.36161280398325e-11	1
Coccidioides_posadasii_str_Silveira_tRNA-Phe-GAA-3_internal	94.5898	-5.32012	0.465655	108.955	2.19164977477819e-24	4.25168145166888e-23	1
Coccidioides_posadasii_str_Silveira_tRNA-Phe-GAA-4_3p	220.39	-8.16983	0.639871	121.481	4.17563808350899e-27	9.34479005585288e-26	1
Coccidioides_posadasii_str_Silveira_tRNA-Pro-AGG-1_3p	2692.11	-5.71273	0.336874	206.329	1.5714466662026502e-45	8.248939522074051e-44	1
Coccidioides_posadasii_str_Silveira_tRNA-Pro-AGG-1_5p	391.676	-2.3954	0.489534	24.9173	3.8839452164145e-06	1.43591325220006e-05	1
Coccidioides_posadasii_str_Silveira_tRNA-Pro-AGG-1_internal	1851.4	-6.039	0.343473	205.849	1.99693292925338e-45	1.040591546127e-43	1
Coccidioides_posadasii_str_Silveira_tRNA-Pro-AGG-2_3p	9206.7	-2.53618	0.31962	66.4414	3.7361365485231505e-15	3.94560337572586e-14	1
Coccidioides_posadasii_str_Silveira_tRNA-Pro-AGG-2_internal	2260.6	-2.46558	0.310352	58.4412	2.04007759545069e-13	1.88410271072736e-12	1
Coccidioides_posadasii_str_Silveira_tRNA-Pro-CGG-1_3p	824.056	-3.42819	0.346602	82.8304	1.03182835855216e-18	1.40309002889598e-17	1
Coccidioides_posadasii_str_Silveira_tRNA-Pro-CGG-1_5p	847.621	-1.39502	0.319356	32.1083	1.06603788017609e-07	5.11111109911155e-07	1
Coccidioides_posadasii_str_Silveira_tRNA-Pro-CGG-1_internal	2709.1	-2.67155	0.341756	54.2595	1.6508577026325198e-12	1.41312627567069e-11	1
Coccidioides_posadasii_str_Silveira_tRNA-Lys-TTT-2_5p	3505.82	-0.99008	0.368116	31.8188	1.2320576634479e-07	5.84429213246151e-07	1
Coccidioides_posadasii_str_Silveira_tRNA-Lys-TTT-2_3p	1353.57	-3.86266	0.298601	136.66	2.1122312048994096e-30	5.62657409394661e-29	1
Coccidioides_posadasii_str_Silveira_tRNA-Lys-TTT-1_internal	1389.02	-1.57498	0.272933	99.8597	2.06892633008723e-22	3.53350839007003e-21	1
Coccidioides_posadasii_str_Silveira_tRNA-Lys-TTT-1_3p	1594.32	-2.39178	0.295225	64.147	1.1766890773307201e-14	1.19323626748068e-13	1
Coccidioides_posadasii_str_Silveira_tRNA-Leu-AAG-2_internal	1603.19	-4.89714	0.224095	357.752	2.0660935938283598e-78	5.67301621782333e-76	1
Coccidioides_posadasii_str_Silveira_tRNA-Leu-CAA-1_3p	5744.05	-2.02677	0.559029	12.8073	0.00165547	0.00355014	1
Coccidioides_posadasii_str_Silveira_tRNA-Leu-CAA-1_internal	1693.4	-3.40122	0.374179	69.8719	6.7221244594949e-16	7.581239576040141e-15	1
Coccidioides_posadasii_str_Silveira_tRNA-Leu-CAA-2_3p	3212.38	-9.67009	0.510618	186.443	3.26867400813989e-41	1.3807730026101e-39	1
Coccidioides_posadasii_str_Silveira_tRNA-Leu-CAA-2_5p	1670.86	-7.8814	0.422584	205.416	2.48041049770955e-45	1.26483218165346e-43	1
Coccidioides_posadasii_str_Silveira_tRNA-Leu-CAA-2_internal	584.453	-9.95373	0.697359	136.717	2.05262153382669e-30	5.48826409362874e-29	1
Coccidioides_posadasii_str_Silveira_tRNA-Leu-CAG-1_internal	909.147	-5.38903	0.221068	445.633	1.70654926687074e-97	9.37158093553095e-95	1
Coccidioides_posadasii_str_Silveira_tRNA-Leu-TAA-1_3p	1141.98	-3.00151	0.623803	20.5345	3.4752217978482e-05	0.000106938	1
Coccidioides_posadasii_str_Silveira_tRNA-iMet-CAT-1_5p	943.113	-3.67487	0.402436	71.8342	2.51997378222649e-16	2.9332750606591804e-15	1
Coccidioides_posadasii_str_Silveira_tRNA-Pro-TGG-1_3p	672.951	-2.8972	0.386642	68.1927	1.5565087512685402e-15	1.70428159130461e-14	1
Coccidioides_posadasii_str_Silveira_tRNA-Leu-TAG-1_3p	1095.47	-3.87357	0.591046	34.7693	2.81803779615853e-08	1.47384408987368e-07	1
Coccidioides_posadasii_str_Silveira_tRNA-Leu-TAG-1_internal	238.48	-3.52765	0.402134	66.1911	4.23432139093506e-15	4.41941818857974e-14	1
Coccidioides_posadasii_str_Silveira_tRNA-Lys-CTT-1_3p	4429.1	-3.24591	0.433207	47.6469	4.5041689974111696e-11	3.34815667151406e-10	1
Coccidioides_posadasii_str_Silveira_tRNA-Lys-CTT-1_5p	692.006	-1.72276	0.434304	18.9605	7.63445180074682e-05	0.000218709	1
Coccidioides_posadasii_str_Silveira_tRNA-Lys-CTT-1_internal	732.836	-3.07938	0.357037	71.1156	3.60938986288857e-16	4.14267431369155e-15	1
Coccidioides_posadasii_str_Silveira_tRNA-Lys-CTT-2_3p	304.619	-4.02216	0.277819	175.611	7.35529896181495e-39	2.76365680465247e-37	1
Coccidioides_posadasii_str_Silveira_tRNA-Lys-CTT-2_5p	118.422	-3.34293	0.436314	51.2772	7.33323394010853e-12	5.928873963582649e-11	1
Coccidioides_posadasii_str_Silveira_tRNA-Lys-CTT-2_internal	269.53	-4.56213	0.486314	67.8375	1.8590064548608103e-15	2.01387664358897e-14	1
Coccidioides_posadasii_str_Silveira_tRNA-Lys-CTT-3_5p	772.683	-4.11905	0.328973	123.957	1.21066181458976e-27	2.80614113453126e-26	1
Coccidioides_posadasii_str_Silveira_tRNA-Lys-CTT-3_internal	217.328	-6.07153	0.392461	191.078	3.2207347055485396e-42	1.40200152822628e-40	1
Coccidioides_posadasii_str_Silveira_tRNA-Leu-TAG-1_5p	1653.97	-3.10285	0.456095	39.5498	2.58148224742667e-09	1.55258650079014e-08	1
Coccidioides_posadasii_str_Silveira_tRNA-Leu-AAG-2_3p	11100.6	-4.69477	0.678057	35.8187	1.66750506548704e-08	9.02526054777252e-08	1
Coccidioides_posadasii_str_Silveira_tRNA-Pro-TGG-1_internal	3928.86	-2.28449	0.347808	39.3053	2.91720763600263e-09	1.7412997753698e-08	1
Coccidioides_posadasii_str_Silveira_tRNA-Pro-TGG-2_5p	2060.63	-1.05275	0.382757	12.1335	0.00231867	0.00481052	1
Coccidioides_posadasii_str_Silveira_tRNA-Thr-TGT-1_internal	214.747	-3.74156	0.37028	86.0253	2.0885433257313999e-19	2.94085025688293e-18	1
Coccidioides_posadasii_str_Silveira_tRNA-Thr-TGT-2_3p	53.8727	-6.61146	0.583534	147.206	1.08274336182051e-32	3.18094850207269e-31	1
Coccidioides_posadasii_str_Silveira_tRNA-Thr-TGT-2_internal	12.7868	-8.7909	1.2666	103.962	2.6607768732053504e-23	4.845736249442089e-22	1
Coccidioides_posadasii_str_Silveira_tRNA-Trp-CCA-1_3p	193.371	-7.94364	0.407173	707.196	2.7182650561809503e-154	6.468564745358611e-151	1
Coccidioides_posadasii_str_Silveira_tRNA-Trp-CCA-1_internal	64.3295	-7.88752	0.694816	336.664	7.83875320949171e-74	1.59888169035889e-71	1
Coccidioides_posadasii_str_Silveira_tRNA-Trp-CCA-2_3p	942.522	-2.37238	0.260698	86.0206	2.0934523483270301e-19	2.94195990446981e-18	1
Coccidioides_posadasii_str_Silveira_tRNA-Tyr-GTA-1_5p	417.42	-0.38467	0.352369	17.8048	0.00013606	0.000371873	1
Coccidioides_posadasii_str_Silveira_tRNA-Tyr-GTA-1_internal	2075.52	-0.968321	0.399067	18.7775	8.36582003840362e-05	0.000238227	1
Coccidioides_posadasii_str_Silveira_tRNA-Tyr-GTA-2_5p	413.905	0.0125115	0.244401	18.7878	8.32315524882789e-05	0.000237296	1
Coccidioides_posadasii_str_Silveira_tRNA-Tyr-GTA-2_internal	2104.87	-1.37667	0.375034	23.6165	7.44287286080935e-06	2.60464065457441e-05	1
Coccidioides_posadasii_str_Silveira_tRNA-Tyr-GTA-3_3p	45.477	-4.83334	0.577895	63.5398	1.59407576013634e-14	1.60057761626067e-13	1
Coccidioides_posadasii_str_Silveira_tRNA-Tyr-GTA-3_5p	337.716	-5.22555	0.590861	74.8417	5.60179166769983e-17	6.81280932124517e-16	1
Coccidioides_posadasii_str_Silveira_tRNA-Tyr-GTA-3_internal	476.545	-7.72822	0.782475	69.0075	1.0356326649782301e-15	1.14982606458469e-14	1
Coccidioides_posadasii_str_Silveira_tRNA-Val-AAC-1_internal	3274.58	-2.74695	0.533119	23.6196	7.4312314247767e-06	2.6018421354331e-05	1
Coccidioides_posadasii_str_Silveira_tRNA-Val-CAC-1_internal	919.723	-3.2341	0.446279	44.813	1.8577172917886003e-10	1.30021997510576e-09	1
Coccidioides_posadasii_str_Silveira_tRNA-Val-CAC-2_3p	745.775	-1.63191	0.35477	22.5479	1.26993607965792e-05	4.25437525700512e-05	1
Coccidioides_posadasii_str_Silveira_tRNA-Val-CAC-2_internal	744.522	-2.65789	0.206587	149.511	3.42018503447572e-33	1.0346059729289e-31	1
Coccidioides_posadasii_str_Silveira_tRNA-Val-TAC-1_internal	739.971	-3.14541	0.555796	28.6595	5.97961378876103e-07	2.55008738578047e-06	1
Coccidioides_posadasii_str_Silveira_tRNA-iMet-CAT-1_3p	28.6864	-4.59372	0.478441	139.759	4.4838481276228905e-31	1.23591474066023e-29	1
Coccidioides_posadasii_str_Silveira_tRNA-Thr-TGT-1_5p	630.895	-2.7415	0.356531	54.3421	1.5840653133056398e-12	1.3624870206854199e-11	1
Coccidioides_posadasii_str_Silveira_tRNA-Thr-TGT-1_3p	2709.73	-4.63919	0.54098	54.5566	1.42290377620107e-12	1.2283083504594298e-11	1
Coccidioides_posadasii_str_Silveira_tRNA-Thr-CGT-1_internal	590.846	-3.82326	0.409459	76.5864	2.3413954055812402e-17	2.91714167547024e-16	1
Coccidioides_posadasii_str_Silveira_tRNA-Thr-CGT-1_3p	105.446	-1.91602	0.316205	72.0135	2.30389052447762e-16	2.69189434603039e-15	1
Coccidioides_posadasii_str_Silveira_tRNA-Pro-TGG-2_internal	3899.3	-2.30889	0.339679	42.0337	7.45582943827517e-10	4.87875035378977e-09	1
Coccidioides_posadasii_str_Silveira_tRNA-Ser-AGA-1_5p	1034.14	-4.28798	0.471582	63.7384	1.44337065711761e-14	1.45539874592692e-13	1
Coccidioides_posadasii_str_Silveira_tRNA-Ser-AGA-1_internal	764.81	-4.09332	0.336346	117.988	2.39501032759387e-26	5.119155307991811e-25	1
Coccidioides_posadasii_str_Silveira_tRNA-Ser-AGA-2_5p	2975.93	-4.24403	0.46519	64.6181	9.29748732512337e-15	9.46858231298941e-14	1
Coccidioides_posadasii_str_Silveira_tRNA-Ser-AGA-2_internal	1794.47	-3.59702	0.412675	63.0594	2.0269092464957802e-14	2.00416968292706e-13	1
Coccidioides_posadasii_str_Silveira_tRNA-Ser-CGA-1_5p	3016.73	-4.31676	0.470323	64.7552	8.681249668910761e-15	8.866300627518441e-14	1
Coccidioides_posadasii_str_Silveira_tRNA-Ser-CGA-1_internal	1368.92	-3.65747	0.413548	64.8072	8.458708096870371e-15	8.6762524574077e-14	1
Coccidioides_posadasii_str_Silveira_tRNA-Ser-GCT-1_5p	963.6	-1.70941	0.559913	13.3401	0.00126835	0.00278607	1
Coccidioides_posadasii_str_Silveira_tRNA-Ser-GCT-1_internal	994.764	-2.11927	0.424744	27.3875	1.1294812546729e-06	4.59189446304661e-06	1
Coccidioides_posadasii_str_Silveira_tRNA-Pro-TGG-2_3p	1552.37	-3.30361	0.377084	79.4119	5.70078369508698e-18	7.35947464723797e-17	1
Coccidioides_posadasii_str_Silveira_tRNA-Ser-GCT-2_5p	956.91	-1.63842	0.547277	13.2322	0.00133865	0.00292878	1
Coccidioides_posadasii_str_Silveira_tRNA-Ser-TGA-1_5p	1464.97	-1.80448	0.352529	28.4625	6.59865377476384e-07	2.78744315373012e-06	1
Coccidioides_posadasii_str_Silveira_tRNA-Ser-TGA-2_internal	213.134	-5.96623	0.28728	403.406	2.52021253952403e-88	1.05834101880365e-85	1
Coccidioides_posadasii_str_Silveira_tRNA-Thr-AGT-1_3p	893.212	-2.27845	0.324315	48.6079	2.78573090344529e-11	2.11792682850861e-10	1
Coccidioides_posadasii_str_Silveira_tRNA-Thr-AGT-1_5p	87.2047	-2.83329	0.598212	26.0146	2.24387222957895e-06	8.61236765965815e-06	1
Coccidioides_posadasii_str_Silveira_tRNA-Thr-AGT-1_internal	360.64	-3.66982	0.375966	88.0283	7.67193724188361e-20	1.1087036431135e-18	1
Coccidioides_posadasii_str_Silveira_tRNA-Thr-AGT-2_3p	531.448	-3.97816	0.447423	63.2429	1.84915957163967e-14	1.83604314074209e-13	1
Coccidioides_posadasii_str_Silveira_tRNA-Thr-AGT-2_internal	250.304	-4.9595	0.479204	81.952	1.60086254409803e-18	2.14419469086601e-17	1
Coccidioides_posadasii_str_Silveira_tRNA-Thr-AGT-3_3p	372.258	-4.82623	0.388349	118.265	2.08516140147185e-26	4.52461010489591e-25	1
Coccidioides_posadasii_str_Silveira_tRNA-Thr-AGT-3_internal	291.101	-5.60471	0.357706	254.393	5.74466197022543e-56	5.1263927256799205e-54	1
Coccidioides_posadasii_str_Silveira_tRNA-Ser-GCT-2_internal	1042.36	-1.80492	0.441205	19.2791	6.51022736571077e-05	0.000188775	1
Coccidioides_posadasii_str_Silveira_tRNA-Leu-AAG-1_internal	1581.96	-4.82712	0.199559	444.326	3.28016605545724e-97	1.6726503907078e-94	1
Coccidioides_posadasii_str_Silveira_tRNA-Leu-TAA-1_internal	1067.45	-3.78703	0.341485	100.12	1.81645421373628e-22	3.1322866260539303e-21	1
Coccidioides_posadasii_str_Silveira_tRNA-Leu-AAG-1_3p	9649.6	-1.97669	0.562082	13.7654	0.00102537	0.00230537	1
Coccidioides_posadasii_str_Silveira_tRNA-Arg-TCG-1_3p	1450.99	-1.47732	0.254713	33.9771	4.18768184146171e-08	2.13389440872199e-07	1
Coccidioides_posadasii_str_Silveira_tRNA-Arg-TCG-2_3p	184.103	-3.78074	0.264493	182.754	2.06812645836203e-40	8.34144338206017e-39	1
Coccidioides_posadasii_str_Silveira_tRNA-Arg-TCT-1_3p	11233.6	-2.21302	0.240568	109.45	1.71084223843337e-24	3.3279843978680804e-23	1
Coccidioides_posadasii_str_Silveira_tRNA-Arg-TCT-1_internal	966.642	-5.16502	0.351913	156.921	8.4165532911189e-35	2.64695039406598e-33	1
Coccidioides_posadasii_str_Silveira_tRNA-Arg-TCT-2_3p	55.869	-4.62047	0.377163	161.855	7.13790305758306e-36	2.38119111813484e-34	1
Coccidioides_posadasii_str_Silveira_tRNA-Arg-TCT-2_internal	126.401	-3.63003	0.416454	69.6272	7.59704257948303e-16	8.51417377942376e-15	1
Coccidioides_posadasii_str_Silveira_tRNA-Asn-GTT-1_3p	1915.25	-1.96076	0.325337	34.456	3.29595618415081e-08	1.70877495996025e-07	1
Coccidioides_posadasii_str_Silveira_tRNA-Arg-GCG-1_3p	71.8628	-4.23188	0.604853	43.7412	3.17480541177893e-10	2.1668198694732102e-09	1
Coccidioides_posadasii_str_Silveira_tRNA-Asn-GTT-1_internal	2944.39	-3.28157	0.3958	77.5832	1.4223686078160502e-17	1.78772702309838e-16	1
Coccidioides_posadasii_str_Silveira_tRNA-Asp-GTC-3_internal	6406.59	-3.36536	0.286743	125.319	6.127142852460809e-28	1.4436195651392e-26	1
Coccidioides_posadasii_str_Silveira_tRNA-Cys-GCA-1_3p	75.1935	-3.78153	0.670448	28.3429	7.00513141898908e-07	2.94694361815928e-06	1
Coccidioides_posadasii_str_Silveira_tRNA-Cys-GCA-1_internal	146.861	-4.16883	0.540791	47.8482	4.0729097372566193e-11	3.05104959226391e-10	1
Coccidioides_posadasii_str_Silveira_tRNA-Gln-CTG-1_3p	7723.3	-4.10232	0.559898	41.8012	8.37486707526775e-10	5.445189075622631e-09	1
Coccidioides_posadasii_str_Silveira_tRNA-Gln-TTG-1_3p	895.788	-1.31338	0.463906	12.1182	0.00233649	0.00484045	1
Coccidioides_posadasii_str_Silveira_tRNA-Gln-TTG-1_5p	939.451	-2.17219	0.375873	47.7391	4.30116002860268e-11	3.2119227452086303e-10	1
Coccidioides_posadasii_str_Silveira_tRNA-Gln-TTG-1_internal	466.378	-2.05699	0.43562	23.0096	1.00814661562803e-05	3.43703853341379e-05	1
Coccidioides_posadasii_str_Silveira_tRNA-Asp-GTC-2_internal	11265.2	-4.91137	0.335634	161.226	9.77912756833879e-36	3.2320922088134497e-34	1
Coccidioides_posadasii_str_Silveira_tRNA-Glu-CTC-1_internal	8446.77	-3.93901	0.364865	93.0197	6.32447168127601e-21	9.7517069832893e-20	1
Coccidioides_posadasii_str_Silveira_tRNA-Arg-CCT-1_internal	1115.42	-1.54349	0.221902	49.738	1.5831570890064e-11	1.23925783617524e-10	1
Coccidioides_posadasii_str_Silveira_tRNA-Arg-CCT-1_3p	3601.31	-1.48211	0.527378	18.004	0.000123164	0.00034001	1
Coccidioides_posadasii_str_Silveira_tRNA-Ala-AGC-1_internal	2963.02	-3.81105	0.364876	97.5625	6.5250115510626e-22	1.09091469468468e-20	1
Coccidioides_posadasii_str_Silveira_tRNA-Ala-AGC-2_3p	1664.09	-2.69477	0.617335	28.8507	5.43427210822105e-07	2.33425202049278e-06	1
Coccidioides_posadasii_str_Silveira_tRNA-Ala-AGC-2_5p	2057.48	-1.75465	0.447507	18.3957	0.000101255	0.000283808	1
Coccidioides_posadasii_str_Silveira_tRNA-Ala-AGC-2_internal	938.608	-6.2121	0.487284	110.53	9.96798161939896e-25	1.97670613280248e-23	1
Coccidioides_posadasii_str_Silveira_tRNA-Ala-AGC-3_3p	911.954	-10.7947	0.621473	236.7	3.9918771344703404e-52	3.09760987641128e-50	1
Coccidioides_posadasii_str_Silveira_tRNA-Ala-AGC-3_5p	96.5993	-8.02435	0.672366	159.218	2.66820683161862e-35	8.61915319951373e-34	1
Coccidioides_posadasii_str_Silveira_tRNA-Ala-CGC-1_3p	4855.71	-2.54078	0.390407	42.4381	6.0910330994376e-10	4.023663127781041e-09	1
Coccidioides_posadasii_str_Silveira_tRNA-Arg-CCT-1_5p	50.7874	-2.22679	0.400509	48.3401	3.18475216112143e-11	2.40846882184808e-10	1
Coccidioides_posadasii_str_Silveira_tRNA-Ala-CGC-1_internal	511.464	-5.70338	0.30485	274.879	2.0452421005057102e-60	2.24630513161696e-58	1
Coccidioides_posadasii_str_Silveira_tRNA-Ala-CGC-2_internal	499.594	-5.85529	0.321446	255.935	2.65711088007419e-56	2.40115374339869e-54	1
Coccidioides_posadasii_str_Silveira_tRNA-Ala-TGC-2_3p	1741.64	-3.27832	0.347	83.1718	8.69912848432896e-19	1.19199766314058e-17	1
Coccidioides_posadasii_str_Silveira_tRNA-Arg-ACG-1_internal	7300.77	-2.66409	0.464547	33.3129	5.8371756533216e-08	2.91206128504982e-07	1
Coccidioides_posadasii_str_Silveira_tRNA-Arg-ACG-2_5p	26.4771	-5.64564	0.595119	120.898	5.58973987065874e-27	1.2431511818265601e-25	1
Coccidioides_posadasii_str_Silveira_tRNA-Arg-ACG-2_internal	350.589	-4.70977	0.368694	133.569	9.906032126441169e-30	2.5716059400241297e-28	1
Coccidioides_posadasii_str_Silveira_tRNA-Arg-CCG-1_3p	2247.59	-3.34243	0.429419	69.8887	6.66608802748641e-16	7.52993709307366e-15	1
Coccidioides_posadasii_str_Silveira_tRNA-Arg-CCG-1_internal	300.172	-2.43506	0.414302	41.462	9.92288130062258e-10	6.3306031818717204e-09	1
Coccidioides_posadasii_str_Silveira_tRNA-Ala-CGC-2_3p	4151.17	-2.40454	0.363537	45.9213	1.0673891139371901e-10	7.67380753715767e-10	1
Coccidioides_posadasii_str_Silveira_tRNA-Glu-TTC-1_5p	2671.3	-2.41412	0.396388	33.7175	4.76809206594736e-08	2.41072303532565e-07	1
Coccidioides_posadasii_str_Silveira_tRNA-Asp-GTC-1_internal	8266.93	-2.56044	0.277199	84.3891	4.7329462639291905e-19	6.57363878953122e-18	1
Coccidioides_posadasii_str_Silveira_tRNA-Glu-TTC-1_internal	2537.97	-3.28244	0.332552	82.861	1.0161534738417499e-18	1.3844121469000401e-17	1
Coccidioides_posadasii_str_Silveira_tRNA-Gly-GCC-2_internal	11706.4	-1.85018	0.232385	72.9854	1.41713671397533e-16	1.6777676618689701e-15	1
Coccidioides_posadasii_str_Silveira_tRNA-Gly-TCC-1_3p	7103.67	-1.78537	0.343842	31.4856	1.45539051646503e-07	6.82208332044903e-07	1
Coccidioides_posadasii_str_Silveira_tRNA-Gly-TCC-1_internal	560.411	-2.23982	0.377187	34.3763	3.42990532950578e-08	1.76922645573279e-07	1
Coccidioides_posadasii_str_Silveira_tRNA-Gly-TCC-2_internal	568.996	-1.64128	0.258017	43.7205	3.2079205910687005e-10	2.18732999996557e-09	1
Coccidioides_posadasii_str_Silveira_tRNA-His-GTG-1_3p	9101.89	-5.3832	0.413037	118.291	2.05761321950949e-26	4.47844535795069e-25	1
Coccidioides_posadasii_str_Silveira_tRNA-His-GTG-1_5p	299.966	-5.57751	0.510963	94.025	3.8257830920187504e-21	6.05593469931748e-20	1
Coccidioides_posadasii_str_Silveira_tRNA-His-GTG-1_internal	914.573	-7.06766	0.431403	178.724	1.5509277051384e-39	5.99775084117827e-38	1
Coccidioides_posadasii_str_Silveira_tRNA-His-GTG-2_3p	6579.66	-2.31173	0.55451	18.8885	7.91440170072949e-05	0.000226275	1
Coccidioides_posadasii_str_Silveira_tRNA-His-GTG-2_internal	6088.83	-1.38361	0.306387	43.5387	3.51304398727695e-10	2.38399439402758e-09	1
Coccidioides_posadasii_str_Silveira_tRNA-Ile-AAT-1_3p	7873.7	-4.1828	0.323479	129.703	6.84352423947424e-29	1.69638609533356e-27	1
Coccidioides_posadasii_str_Silveira_tRNA-Ile-AAT-1_internal	664.178	-3.16382	0.337777	76.4373	2.5225926729557e-17	3.13741970247922e-16	1
Coccidioides_posadasii_str_Silveira_tRNA-Ile-AAT-2_3p	2310.05	-7.98418	0.623809	93.888	4.09720054556124e-21	6.428552680167411e-20	1
Coccidioides_posadasii_str_Silveira_tRNA-Ile-AAT-2_5p	131.741	-6.02635	0.587391	77.596	1.4133030843677e-17	1.77946573532645e-16	1
Coccidioides_posadasii_str_Silveira_tRNA-Ile-AAT-2_internal	109.776	-6.97553	0.547548	206.394	1.52078093568252e-45	8.042114888768531e-44	1
Coccidioides_posadasii_str_Silveira_tRNA-Ile-TAT-1_3p	2093.36	-2.7242	0.283502	93.2021	5.77316327223394e-21	8.95969839140828e-20	1
Coccidioides_posadasii_str_Silveira_tRNA-Ile-TAT-1_5p	159.762	-1.51637	0.282463	39.9053	2.16105671730922e-09	1.3130028855209e-08	1
Coccidioides_posadasii_str_Silveira_tRNA-Ile-TAT-1_internal	677.554	-3.57476	0.279104	138.077	1.0398757898536799e-30	2.82268945390321e-29	1
Coccidioides_posadasii_str_Silveira_tRNA-Gly-GCC-2_5p	1190.66	-1.21156	0.410018	12.0023	0.00247596	0.00509099	1
Coccidioides_posadasii_str_Silveira_tRNA-Gly-GCC-1_internal	11811.4	-1.84022	0.233591	72.7329	1.60789082813954e-16	1.89418030067461e-15	1
Coccidioides_posadasii_str_Silveira_tRNA-iMet-CAT-1_internal	950.543	-6.14168	0.315235	267.632	7.66330320872122e-59	7.8154745152944e-57	1
Coccidioides_posadasii_str_Silveira_tRNA-Gly-CCC-1_5p	10538.5	-2.14976	0.422043	24.0667	5.94258287522193e-06	2.12439154462741e-05	1
Coccidioides_posadasii_str_Silveira_tRNA-Gly-CCC-1_internal	1224.18	-2.03776	0.501638	17.4978	0.000158638	0.000427043	1
Coccidioides_posadasii_str_Silveira_tRNA-Glu-TTC-2_5p	1492.53	-2.89548	0.388495	49.2912	1.9794641759113798e-11	1.5293717263886701e-10	1
Coccidioides_posadasii_str_Silveira_tRNA-Glu-TTC-2_internal	1314.7	-3.75176	0.359844	88.4833	6.11083943706931e-20	8.88498630167776e-19	1
Coccidioides_posadasii_str_Silveira_tRNA-Val-TAC-1_3p	612.949	-1.29997	0.38057	12.0547	0.00241183	0.00496913	2
Coccidioides_posadasii_str_Silveira_tRNA-Leu-AAG-2_5p	1558.4	-3.56584	0.363266	81.3667	2.1450831502772e-18	2.8464216746894e-17	2
Coccidioides_posadasii_str_Silveira_tRNA-Leu-TAA-1_5p	1143.54	-3.3888	0.416944	60.0372	9.18531839261946e-14	8.673807937157449e-13	2
Coccidioides_posadasii_str_Silveira_tRNA-Arg-ACG-1_5p	53.9766	-2.45272	0.429756	46.8683	6.64782489986379e-11	4.862584217226191e-10	2
Coccidioides_posadasii_str_Silveira_tRNA-Thr-TGT-2_5p	27.791	-8.22065	1.10748	132.889	1.39143716197043e-29	3.57319061126148e-28	2
Coccidioides_posadasii_str_Silveira_tRNA-Arg-ACG-1_3p	3155.5	-0.731522	0.314839	14.3602	0.000761574	0.00175837	2
Coccidioides_posadasii_str_Silveira_tRNA-Phe-GAA-4_internal	122.026	-6.55313	0.439296	209.907	2.62582076087739e-46	1.4645105009299702e-44	2
Coccidioides_posadasii_str_Silveira_tRNA-Ala-TGC-1_internal	179.609	-6.06857	0.319315	402.649	3.68049356775807e-88	1.4597246433458302e-85	2
Coccidioides_posadasii_str_Silveira_tRNA-Ala-TGC-1_5p	252.335	-7.21837	0.559769	141.015	2.3932162115870804e-31	6.67389474004693e-30	2
Coccidioides_posadasii_str_Silveira_tRNA-Ala-TGC-1_3p	396.569	-5.00188	0.360476	249.64	6.18652843348014e-55	5.45254647982898e-53	2
Coccidioides_posadasii_str_Silveira_tRNA-Val-TAC-1_5p	12.0767	-1.86666	0.56187	13.9622	0.000929303	0.00210813	2
Coccidioides_posadasii_str_Silveira_tRNA-Phe-GAA-4_5p	491.5	-8.29802	0.650936	104.54	1.9923906494962702e-23	3.6470966273727897e-22	2
Coccidioides_posadasii_str_Silveira_tRNA-Arg-ACG-2_3p	48.6361	-2.13416	0.550374	14.5387	0.000696557	0.00162401	2
Coccidioides_posadasii_str_Silveira_tRNA-Phe-GAA-2_5p	604.618	-3.4543	0.518296	40.621	1.5110209295288402e-09	9.355748842937e-09	2
Coccidioides_posadasii_str_Silveira_tRNA-Ala-AGC-3_internal	170.054	-8.58033	0.511499	548.903	6.41676352888208e-120	5.7261593540861506e-117	2
Coccidioides_posadasii_str_Silveira_tRNA-Val-AAC-1_3p	4436.84	-1.86141	0.395273	21.4633	2.18426731610562e-05	7.01145879931567e-05	2
Coccidioides_posadasii_str_Silveira_tRNA-Phe-GAA-3_5p	495.139	-7.85761	0.544768	139.411	5.336543431297111e-31	1.46529167523192e-29	2
Coccidioides_posadasii_str_Silveira_tRNA-Val-CAC-1_3p	349.637	-2.81675	0.548935	23.5193	7.81364206628937e-06	2.72238119625377e-05	2
Coccidioides_posadasii_str_Silveira_tRNA-Glu-CTC-1_5p	35989.2	-1.6427	0.447736	16.3811	0.000277266	0.000708701	2
Coccidioides_posadasii_str_Silveira_tRNA-Leu-CAA-1_5p	2603.6	-2.75794	0.29607	81.7626	1.75982481319544e-18	2.3439159219033998e-17	2
Coccidioides_posadasii_str_Silveira_tRNA-Phe-GAA-2_internal	212.017	-3.16266	0.25489	148.127	6.833289886177849e-33	2.0241849169055504e-31	2
Coccidioides_posadasii_str_Silveira_tRNA-Leu-CAG-1_5p	920.37	-2.85279	0.424463	39.7958	2.2827726949529604e-09	1.38303221777478e-08	2
Coccidioides_posadasii_str_Silveira_tRNA-Leu-AAG-1_5p	1280.19	-1.82353	0.390258	20.6737	3.24167452864577e-05	0.000100882	2
Coccidioides_posadasii_str_Silveira_tRNA-Asp-GTC-2_3p	67537.6	-0.968564	0.322953	22.7453	1.15061946478843e-05	3.88198126612692e-05	2
Coccidioides_posadasii_str_Silveira_tRNA-Ser-TGA-1_3p	945.757	-2.07194	0.362917	30.4135	2.48767149918584e-07	1.12181808826201e-06	2
Coccidioides_posadasii_str_Silveira_tRNA-Arg-TCT-2_5p	37.3752	-3.74671	0.398164	98.1784	4.79538177395782e-22	8.07411096327474e-21	2
Coccidioides_posadasii_str_Silveira_tRNA-Asp-GTC-3_5p	53884	-3.37189	0.420616	53.9314	1.94507608676959e-12	1.6550534187661598e-11	2
Coccidioides_posadasii_str_Silveira_tRNA-Lys-CTT-3_3p	412.897	-5.69152	0.489432	107.43	4.69772718221906e-24	8.91943466858029e-23	2
Coccidioides_posadasii_str_Silveira_tRNA-Arg-TCG-2_internal	180.64	-5.62478	0.361511	217.522	5.82998396425932e-48	3.65089960709186e-46	2
Coccidioides_posadasii_str_Silveira_tRNA-Arg-TCG-2_5p	27.191	-3.53398	0.417725	94.6727	2.76741827408965e-21	4.4198208185069305e-20	2
Coccidioides_posadasii_str_Silveira_tRNA-Gly-TCC-1_5p	1774.4	-2.95287	0.394944	66.2715	4.06758000709363e-15	4.27036083391786e-14	2
Coccidioides_posadasii_str_Silveira_tRNA-Arg-TCG-1_internal	407.63	-3.48286	0.351909	88.7379	5.3803192962262204e-20	7.859298084060671e-19	2
Coccidioides_posadasii_str_Silveira_tRNA-Gln-CTG-1_internal	2819.08	-1.00469	0.320121	10.5284	0.00517363	0.00984922	2
Coccidioides_posadasii_str_Silveira_tRNA-Met-CAT-1_3p	299.345	-3.82415	0.337341	118.162	2.19528793137349e-26	4.74913955820465e-25	2
Coccidioides_posadasii_str_Silveira_tRNA-Ser-TGA-1_internal	221.296	-2.59855	0.399629	40.7687	1.4033974006004e-09	8.754947977556371e-09	2
Coccidioides_posadasii_str_Silveira_tRNA-Ser-TGA-2_3p	1589.14	-3.10262	0.383162	65.7273	5.339513299492721e-15	5.53247974529441e-14	2
Coccidioides_posadasii_str_Silveira_tRNA-Arg-GCG-1_internal	130.354	-5.3106	0.469821	105.449	1.26493875523556e-23	2.34555786327965e-22	2
Coccidioides_posadasii_str_Silveira_tRNA-Ser-TGA-2_5p	235.86	-5.29202	0.488349	92.4659	8.34244676216888e-21	1.28078983731449e-19	2
Coccidioides_posadasii_str_Silveira_tRNA-Phe-GAA-1_5p	683.659	-3.6831	0.546345	40.7151	1.4415701427439602e-09	8.96460735979889e-09	2
Coccidioides_posadasii_str_Silveira_tRNA-Arg-GCG-1_5p	125.927	-2.64803	0.295701	78.9913	7.03504984323954e-18	9.01673623534777e-17	2
Coccidioides_posadasii_str_Silveira_tRNA-Gly-TCC-2_5p	1542.32	-3.24728	0.406125	69.3292	8.81787116196552e-16	9.836059722698731e-15	2
Coccidioides_posadasii_str_Silveira_tRNA-Cys-GCA-1_5p	204.503	-1.26843	0.350603	13.1535	0.00139234	0.00303323	2
Coccidioides_posadasii_str_Silveira_tRNA-Arg-CCG-1_5p	99.6516	-1.76682	0.474377	25.1429	3.46966633605896e-06	1.29549937097934e-05	2
Coccidioides_posadasii_str_Silveira_tRNA-Trp-CCA-2_5p	278.6	0.663937	0.354002	32.7773	7.62951730847023e-08	3.74087390557479e-07	3
Coccidioides_posadasii_str_Silveira_tRNA-Ser-AGA-1_3p	5588.85	0.784675	0.272167	35.5678	1.89042091232304e-08	1.01243172491179e-07	3
Coccidioides_posadasii_str_Silveira_tRNA-Gly-GCC-2_3p	64177	2.232	0.484103	30.0231	3.02394249294072e-07	1.34712500106498e-06	3
Coccidioides_posadasii_str_Silveira_tRNA-Gly-GCC-1_5p	37025.6	0.58295	0.472165	12.2242	0.00221584	0.00462001	3
Coccidioides_posadasii_str_Silveira_tRNA-Gln-CTG-1_5p	15265.4	1.08709	0.476839	22.1156	1.57635009811015e-05	5.18358514528254e-05	3
Coccidioides_posadasii_str_Silveira_tRNA-Val-CAC-1_5p	1692.42	2.17491	0.511517	16.9877	0.000204719	0.000538104	3
Coccidioides_posadasii_str_Silveira_tRNA-Met-CAT-1_5p	1979.62	1.75093	0.397828	28.6067	6.13941126800152e-07	2.60888434775374e-06	3
Coccidioides_posadasii_str_Silveira_tRNA-Tyr-GTA-1_3p	420.958	0.913684	0.238582	43.977	2.82168923653018e-10	1.9332091611889602e-09	3
Coccidioides_posadasii_str_Silveira_tRNA-Ser-GCT-1_3p	7434.22	0.568552	0.20694	30.8983	1.95220832431285e-07	8.9568221254945e-07	3
Coccidioides_posadasii_str_Silveira_tRNA-Ser-GCT-2_3p	7774.45	0.780949	0.201821	41.1633	1.15214270389618e-09	7.29179677581099e-09	3
Coccidioides_posadasii_str_Silveira_tRNA-Ala-TGC-2_5p	823.172	2.28734	0.351581	40.4907	1.6127333635769e-09	9.959605088733111e-09	3
Coccidioides_posadasii_str_Silveira_tRNA-Gly-GCC-1_3p	64073.2	2.23887	0.480948	30.5743	2.29544271161858e-07	1.04111597955814e-06	3
Coccidioides_posadasii_str_Silveira_tRNA-His-GTG-2_5p	16503.6	2.70152	0.255406	106.652	6.92971529995156e-24	1.30530969726528e-22	3

## Sheet: S4
	baseMean	log2FoldChange	lfcSE	stat	pvalue	padj	Cluster
sRNAlocus_4416	34.9908	-8.12671	0.892949	260.731	2.4154695071463298e-57	2.14537609861996e-55	1
sRNAlocus_4720	49.0212	-6.68649	0.598291	170.447	9.72398073267363e-38	3.2619155968488e-36	1
sRNAlocus_4728	298.422	-7.57657	0.339445	677.519	7.56181089447884e-148	8.44330199303524e-145	1
sRNAlocus_4730	591.185	-2.7529	0.380665	48.8612	2.45423444565757e-11	1.86416874900482e-10	1
sRNAlocus_4731	73.4931	-10.6982	1.2108	472.608	2.36876243665777e-103	1.23428314699448e-100	1
sRNAlocus_4738	40.2722	-4.02048	0.484386	91.9303	1.09042928256804e-20	1.6080745797267602e-19	1
sRNAlocus_4739	35.5295	-2.89182	0.466886	59.6667	1.1054580780143899e-13	1.01650121620711e-12	1
sRNAlocus_4740	12.9604	-1.6269	0.574139	33.21	6.14535371583721e-08	3.06522556751651e-07	1
sRNAlocus_4748	16.1645	-0.900844	0.469769	22.1679	1.53567172414636e-05	5.15584630409275e-05	1
sRNAlocus_4758	95.5419	-6.68387	0.476121	210.186	2.28347337882281e-46	1.24808586915238e-44	1
sRNAlocus_4759	45.8326	-9.99906	1.28139	166.296	7.74942855642158e-37	2.4621761624793103e-35	1
sRNAlocus_4761	3553.68	-2.67278	0.359665	48.8669	2.44729967225053e-11	1.86070955625585e-10	1
sRNAlocus_4765	43.6631	-8.42357	0.987616	131.333	3.02963564006174e-29	7.13241932612125e-28	1
sRNAlocus_4767	55.4159	-1.96635	0.253802	82.7406	1.07920072881731e-18	1.40818579239334e-17	1
sRNAlocus_4769	3873.86	-1.00895	0.310727	35.444	2.01112606563495e-08	1.07223474276963e-07	1
sRNAlocus_4770	1225.52	-3.08867	0.259686	131.661	2.5720235093068e-29	6.0733944860247695e-28	1
sRNAlocus_4772	1372.24	-2.05486	0.312973	57.5928	3.11800150904166e-13	2.7725028207815297e-12	1
sRNAlocus_4790	2134.62	-0.641452	0.191078	12.8486	0.00162164	0.00357842	1
sRNAlocus_4706	14.5568	-2.73864	0.596726	90.3553	2.3966577300590502e-20	3.43081993006256e-19	1
sRNAlocus_4791	1728	-1.15515	0.145073	65.0446	7.511794161193841e-15	7.52720296972962e-14	1
sRNAlocus_4705	2613.48	-14.9083	1.22898	152.938	6.16379156615131e-34	1.73295665039707e-32	1
sRNAlocus_4692	342.488	-2.41711	0.194952	196.053	2.6772528799058098e-43	1.16901723515887e-41	1
sRNAlocus_4622	25.9581	-3.73591	0.411419	113.194	2.6317644542282203e-25	5.0048347869216e-24	1
sRNAlocus_4627	21.008	-9.26069	1.28188	103.072	4.15142550345342e-23	7.11568897697191e-22	1
sRNAlocus_4629	25.9755	-1.73397	0.523775	12.6273	0.0018114	0.00393823	1
sRNAlocus_4630	70.994	-2.03453	0.553555	18.4429	9.88966344246026e-05	0.000283141	1
sRNAlocus_4636	24.5355	-4.28789	0.953453	42.0694	7.32390092586562e-10	4.7308768294682406e-09	1
sRNAlocus_4637	33.7155	-6.76319	0.685729	169.72	1.3986672252822998e-37	4.65190767353467e-36	1
sRNAlocus_4642	23.439	-4.79557	0.712651	99.5429	2.4240631263312e-22	3.97272710293652e-21	1
sRNAlocus_4649	110.422	-6.12765	0.521507	157.659	5.81855829740105e-35	1.71614534537685e-33	1
sRNAlocus_4650	50.6372	-4.65467	0.692908	39.9369	2.1272331516987404e-09	1.29423274365023e-08	1
sRNAlocus_4652	211.301	-7.66411	0.411027	494.276	4.66983144803494e-108	2.6071001855600803e-105	1
sRNAlocus_4920	1187.7	-2.15386	0.314222	43.4563	3.6608780428121005e-10	2.46880265596371e-09	1
sRNAlocus_4659	111.067	-1.11537	0.274014	26.6681	1.61847633571699e-06	6.46728580775253e-06	1
sRNAlocus_4661	35.2468	-9.50846	1.27229	130.613	4.34303895938929e-29	1.01632312893972e-27	1
sRNAlocus_4670	954.542	-0.722125	0.272659	11.8644	0.00265264	0.00556742	1
sRNAlocus_4681	85.5029	-9.469	0.931984	274.501	2.4713711777316e-60	2.5086022240454803e-58	1
sRNAlocus_4685	95.9568	-12.0252	1.22904	339	2.43851381453231e-74	4.53795808913918e-72	1
sRNAlocus_4686	233.368	-11.4008	1.12703	203.38	6.86296574096674e-45	3.37364403971044e-43	1
sRNAlocus_4698	976.515	-1.61389	0.220195	78.8364	7.60134127598387e-18	9.29766563585132e-17	1
sRNAlocus_4795	14.7342	-2.00803	0.425824	29.1614	4.65247354658684e-07	2.03262902404264e-06	1
sRNAlocus_4797	2086.28	-2.89287	0.221222	253.374	9.56154569099071e-56	7.86663590745088e-54	1
sRNAlocus_4804	47.3936	-8.39447	1.00226	98.7363	3.62812413162492e-22	5.8711010792505905e-21	1
sRNAlocus_4880	1348.78	-2.26775	0.318079	46.7879	6.920509905685439e-11	5.00376553402751e-10	1
sRNAlocus_4882	5471.14	-3.43247	0.497606	44.2552	2.45532848825344e-10	1.68933516410113e-09	1
sRNAlocus_4883	23588.2	-5.47246	0.345676	191.552	2.5409501698018198e-42	1.08524953700388e-40	1
sRNAlocus_4885	1244.74	-3.9564	0.255018	197.879	1.0743671163463799e-43	4.7442109499227597e-42	1
sRNAlocus_4891	67.7484	-0.445214	0.321175	10.5738	0.00505744	0.00989709	1
sRNAlocus_4892	1312.35	-2.2157	0.290952	53.4433	2.4827284850175997e-12	2.0599793884180002e-11	1
sRNAlocus_4894	322.069	-0.869671	0.273676	23.3521	8.49505958536292e-06	2.99762463743551e-05	1
sRNAlocus_4895	23540	-5.48937	0.356341	181.037	4.8781153713156e-40	1.79001641982172e-38	1
sRNAlocus_4897	1218.56	-3.84037	0.23994	212.605	6.81520527728079e-47	3.88814922972458e-45	1
sRNAlocus_4903	1325.62	-2.22184	0.279319	58.2838	2.20717124775771e-13	1.9806257718110497e-12	1
sRNAlocus_4905	5473.27	-3.45952	0.490771	46.1725	9.414042446513269e-11	6.68910506926798e-10	1
sRNAlocus_4906	23481.2	-5.45518	0.350212	186.198	3.69520865962035e-41	1.42978964770261e-39	1
sRNAlocus_4908	1234.54	-3.86892	0.247317	202.27	1.19574403876346e-44	5.698741101814159e-43	1
sRNAlocus_4914	98.3391	-11.1081	1.22967	345.712	8.50216808097807e-76	1.7039216851519102e-73	1
sRNAlocus_4915	1210.99	-3.84962	0.268626	170.17	1.1169121713694e-37	3.7306775775312894e-36	1
sRNAlocus_4917	23554.9	-5.47274	0.347672	189.627	6.653415283590789e-42	2.70849447169508e-40	1
sRNAlocus_4918	5396.36	-3.41718	0.503519	43.0161	4.56210104214125e-10	3.0320902844707504e-09	1
sRNAlocus_4877	162.893	-0.56141	0.204143	11.054	0.00397781	0.00798217	1
sRNAlocus_4873	1234.81	-3.90971	0.23113	236.61	4.1767939703121805e-52	2.96780197017818e-50	1
sRNAlocus_4871	23689.3	-5.48393	0.35231	185.39	5.53420863785316e-41	2.13080663613105e-39	1
sRNAlocus_4870	5441.24	-3.43955	0.509453	42.7323	5.25785086525642e-10	3.46503898506275e-09	1
sRNAlocus_4810	47.2526	-2.17586	0.327792	61.3892	4.6719460189172503e-14	4.4208147801279996e-13	1
sRNAlocus_4811	872.38	-15.225	1.33432	184.774	7.53225134953863e-41	2.88588610529382e-39	1
sRNAlocus_4812	22.7495	-4.41111	0.88601	75.5159	3.99890279123398e-17	4.67895572100072e-16	1
sRNAlocus_4819	87.143	-11.9094	1.22006	417.611	2.07457914943545e-91	7.72138601523213e-89	1
sRNAlocus_4821	33.7508	-3.69708	0.34391	138.153	1.0010137474036299e-30	2.54023488626844e-29	1
sRNAlocus_4823	21.6574	-2.05935	0.63284	13.9387	0.000940251	0.00218266	1
sRNAlocus_4829	21.0223	-0.996668	0.49677	19.5734	5.61930746504634e-05	0.000168278	1
sRNAlocus_4837	548.89	-10.7296	0.552567	1206.07	1.27579961972422e-262	9.97164982776453e-259	1
sRNAlocus_4619	559.071	-1.1757	0.316397	23.1918	9.2038035000911e-06	3.23602915684714e-05	1
sRNAlocus_4840	22.4607	-4.41077	0.504388	91.2779	1.51100525850569e-20	2.20747983186551e-19	1
sRNAlocus_4846	179.552	-11.0606	1.15843	160.975	1.108223970345e-35	3.3968151185162897e-34	1
sRNAlocus_4849	44.7612	-6.35912	0.490774	320.007	3.24552013857131e-70	4.7862236609572406e-68	1
sRNAlocus_4851	1239.08	-4.3289	0.292312	172.898	2.85532181549188e-38	9.78824355696689e-37	1
sRNAlocus_4858	1001.58	-2.81143	0.358534	54.3986	1.53990161716419e-12	1.2983679654536499e-11	1
sRNAlocus_4860	5283.84	-3.51148	0.545756	39.2521	2.99576878506476e-09	1.77385824424744e-08	1
sRNAlocus_4861	23587.6	-5.55268	0.34977	191.324	2.84799930734415e-42	1.2097805753370599e-40	1
sRNAlocus_4863	1214.11	-3.90824	0.251491	198.281	8.78759906494074e-44	3.97016614402178e-42	1
sRNAlocus_4869	1485.12	-1.99179	0.260054	55.2785	9.9179330492711e-13	8.47197428558501e-12	1
sRNAlocus_4841	2765.23	-2.05641	0.488227	45.6282	1.23583633467881e-10	8.70991595297524e-10	1
sRNAlocus_4618	90.5057	-7.62411	0.544956	307.728	1.50559213160883e-67	1.99452679672112e-65	1
sRNAlocus_4921	242.528	-13.3927	2.02123	33.6873	4.84051734764869e-08	2.44718522569354e-07	1
sRNAlocus_4611	1801.1	-0.783178	0.248885	16.5413	0.000255914	0.000672119	1
sRNAlocus_4466	63.0752	-11.1665	1.34481	90.1527	2.6521014707434803e-20	3.7757422760165803e-19	1
sRNAlocus_4467	51.7808	-7.8253	0.757068	171.94	4.61095845504821e-38	1.5737664316444e-36	1
sRNAlocus_4520	78.5794	-1.8886	0.402782	28.2468	7.35005187472464e-07	3.10194413892267e-06	1
sRNAlocus_4562	17.7795	-1.77646	0.549339	14.5434	0.000694938	0.00166003	1
sRNAlocus_4475	115.519	-2.65375	0.369162	80.011	4.2250247180069896e-18	5.28364691135082e-17	1
sRNAlocus_4476	44.2446	-2.89014	0.45255	43.6767	3.2788798701519003e-10	2.22656169114746e-09	1
sRNAlocus_4486	4549.86	-17.5083	1.40861	132.678	1.54647623274286e-29	3.70774792488289e-28	1
sRNAlocus_4487	56.7447	-11.2757	1.25118	237.661	2.46950240193791e-52	1.77079181408686e-50	1
sRNAlocus_4561	119.359	-2.19911	0.46337	21.1949	2.49790510305759e-05	8.05762537577307e-05	1
sRNAlocus_4463	6169.17	-1.16993	0.317699	15.7456	0.000380957	0.000963923	1
sRNAlocus_4558	50.1172	-3.56987	0.602042	37.9108	5.858328705122991e-09	3.35448330836933e-08	1
sRNAlocus_4548	12.5881	-1.38177	0.616208	13.9312	0.000943802	0.0021896	1
sRNAlocus_4547	82.3166	-2.38215	0.394839	34.9716	2.54690402083094e-08	1.33780926255474e-07	1
sRNAlocus_4545	280.676	-1.82017	0.292377	37.7395	6.38209645689095e-09	3.6304560339927e-08	1
sRNAlocus_4542	30.2173	-3.8267	0.563488	65.5049	5.9673432430338106e-15	6.0651176576791e-14	1
sRNAlocus_4503	46.8072	-7.77788	0.784632	166.322	7.64843570418364e-37	2.4400070801591604e-35	1
sRNAlocus_4510	98.1675	-11.1187	1.22541	399.519	1.7602466017078e-87	6.2536761086128e-85	1
sRNAlocus_4512	49.5449	-10.1171	1.25305	231.244	6.110508977393981e-51	4.15302071020098e-49	1
sRNAlocus_4612	41.5882	-6.97143	0.627692	217.148	7.03081617011671e-48	4.16309539285093e-46	1
sRNAlocus_4517	93.9275	-1.05291	0.712551	11.1603	0.00377194	0.00762188	1
sRNAlocus_4557	68.4381	-3.57591	0.490065	46.6519	7.407342207249179e-11	5.32130392388415e-10	1
sRNAlocus_4575	75.0602	-1.6675	0.2994	45.7116	1.18534877411376e-10	8.36918339518804e-10	1
sRNAlocus_4472	27.7602	-4.37558	0.496353	100.925	1.2148503468006499e-22	2.02457789138462e-21	1
sRNAlocus_4521	3815.44	-16.3966	1.21863	760.543	7.0831002631247e-166	1.38403779141457e-162	1
sRNAlocus_4428	138.316	-12.5722	1.26796	251.107	2.97027977645857e-55	2.41830278466668e-53	1
sRNAlocus_4441	62.982	-3.33014	0.597519	36.9114	9.655761627788262e-09	5.36792178211559e-08	1
sRNAlocus_4602	293.522	-6.78199	0.641507	79.2675	6.1275004898626394e-18	7.54213288641991e-17	1
sRNAlocus_4442	372.341	-2.19722	0.283303	77.9421	1.1887651364744601e-17	1.4405253188658002e-16	1
sRNAlocus_4579	33.5507	-4.13232	0.438402	111.514	6.09600161116318e-25	1.14259828759835e-23	1
sRNAlocus_4444	227.22	-13.2466	1.25718	254.624	5.11825833539321e-56	4.2557773563227e-54	1
sRNAlocus_4599	29.8489	-8.96566	1.25276	136.033	2.8893653471206e-30	7.12406295050303e-29	1
sRNAlocus_4591	143.991	-6.01572	0.600906	72.8356	1.5273790617894e-16	1.7326552608049301e-15	1
sRNAlocus_4609	2140.24	-1.90575	0.442171	17.9595	0.000125935	0.000353939	1
sRNAlocus_4449	559.39	-1.17226	0.302154	20.4843	3.56360675949579e-05	0.000111636	1
sRNAlocus_4608	127.432	-10.5925	1.17197	156.835	8.783785525622551e-35	2.56171894284574e-33	1
sRNAlocus_4586	61.7306	-11.2565	1.20648	387.14	8.580535251682351e-85	2.48390605656108e-82	1
sRNAlocus_4585	448.407	-3.29151	0.249727	150.678	1.9088602229648198e-33	5.29065656123866e-32	1
sRNAlocus_4456	47.8455	-4.72481	0.621344	55.4006	9.33055961578139e-13	7.987694847420299e-12	1
sRNAlocus_4582	79.1924	-7.42505	0.527736	356.023	4.90379787029832e-78	1.16145709558338e-75	1
sRNAlocus_4457	83.292	-10.8021	1.23523	256.44	2.06415159362297e-56	1.77290207206122e-54	1
sRNAlocus_4460	262.024	-2.47404	0.294849	71.6001	2.83288436166895e-16	3.1812965762650103e-15	1
sRNAlocus_4427	247.532	-13.4015	1.34229	147.773	8.15840755335054e-33	2.2141011610065203e-31	1
sRNAlocus_4610	1147.78	-1.60947	0.163699	103.911	2.7286548664182e-23	4.71839965396562e-22	1
sRNAlocus_4455	234.653	-13.0545	1.27288	188.007	1.49569425689092e-41	5.934185945106329e-40	1
sRNAlocus_4515	8.70647	2.8591	1.05251	19.1166	7.06137769010243e-05	0.000208114	2
sRNAlocus_4808	50.3289	3.40209	0.651049	33.1274	6.40443863940899e-08	3.18429341002676e-07	2
sRNAlocus_4516	6.56212	3.58743	1.24922	21.1759	2.52175864687156e-05	8.12786209647345e-05	2
sRNAlocus_4514	7.04646	3.64027	1.24281	20.93	2.85175207017376e-05	9.09767109407271e-05	2
sRNAlocus_4513	5.94304	4.55022	1.22053	38.1891	5.097306091177511e-09	2.93160738842115e-08	2
sRNAlocus_4806	46.1162	2.92345	0.556141	38.0155	5.5595406563524806e-09	3.18806821497073e-08	2
sRNAlocus_4890	323.76	-0.189164	0.250684	11.4339	0.00328968	0.00675568	2
sRNAlocus_4438	10.7412	0.75076	0.802369	28.6293	6.07056362937483e-07	2.58993042179005e-06	2
sRNAlocus_4832	15.6389	1.19869	0.606577	12.9101	0.00157258	0.00348096	2
sRNAlocus_4492	9.93435	-0.490738	0.957358	27.9653	8.46079417966764e-07	3.52879227899052e-06	2
sRNAlocus_4853	83.4079	1.22822	0.302301	18.9234	7.77747496237409e-05	0.000227844	2
sRNAlocus_4865	83.3814	1.29902	0.312661	19.8122	4.98692996244435e-05	0.000151018	2
sRNAlocus_4468	47.9267	-1.45086	1.00869	48.8461	2.4729341501711097e-11	1.87654886579975e-10	2
sRNAlocus_4461	2118.09	1.01731	0.310321	11.111	0.00386612	0.00778603	2
sRNAlocus_4462	9.47099	1.68605	0.707724	17.285	0.000176441	0.000480175	2
sRNAlocus_4822	86.3424	-1.07487	0.356173	136.009	2.92373742741269e-30	7.18614205429484e-29	2
sRNAlocus_4833	16.0308	0.136013	0.614964	22.4549	1.33041869886854e-05	4.52898630242007e-05	2
sRNAlocus_4655	14.6833	3.9812	1.05522	52.3413	4.30751232292634e-12	3.48886179440334e-11	2
sRNAlocus_4525	7.03565	3.54862	1.24117	17.7393	0.000140593	0.000391756	2
sRNAlocus_4716	15.2616	1.71034	0.727298	14.8395	0.000599312	0.00145608	2
sRNAlocus_4717	11.4105	2.90444	1.05848	18.222	0.000110444	0.000313332	2
sRNAlocus_4565	9.25699	3.13099	1.06739	23.8539	6.60992542766729e-06	2.3807915733939e-05	2
sRNAlocus_4569	6.95726	3.71705	1.22583	29.3914	4.14700782516583e-07	1.8230041148198e-06	2
sRNAlocus_4570	5.38335	3.24111	1.24777	17.1497	0.000188793	0.000510591	2
sRNAlocus_4691	58.1629	2.11524	0.432353	27.9521	8.51673324550643e-07	3.55022864250017e-06	2
sRNAlocus_4690	32.5921	0.650872	0.431348	29.8056	3.37135016839989e-07	1.49974234013737e-06	2
sRNAlocus_4683	41.2427	1.81219	0.62745	15.8146	0.000368045	0.00093458	2
sRNAlocus_4580	3464.59	0.0193746	0.127872	207.932	7.04771049583807e-46	3.7729387147582404e-44	2
sRNAlocus_4779	6.51759	2.45523	1.09356	10.6242	0.00493145	0.00968692	2
sRNAlocus_4673	12.7314	2.86181	0.866575	30.0694	2.9546384824457e-07	1.32644769550808e-06	2
sRNAlocus_4674	14.63	0.286676	0.790412	34.4587	3.29145587610739e-08	1.7014562915116e-07	2
sRNAlocus_4647	99.9692	3.93037	0.647887	37.7758	6.26734974281181e-09	3.57037941616743e-08	2
sRNAlocus_4762	19.81	1.89508	0.537503	30.417	2.48327051445604e-07	1.13173424728795e-06	2
sRNAlocus_4646	300.743	2.16708	0.401411	30.2152	2.74700983464673e-07	1.24251324465271e-06	2
sRNAlocus_4605	56.9683	3.73478	1.22985	157.734	5.60399127188308e-35	1.65912105231205e-33	2
sRNAlocus_4584	39.7335	-0.61704	0.827354	82.7821	1.0570694209865699e-18	1.38161448067409e-17	2
sRNAlocus_4708	9.55459	4.23301	1.28068	24.226	5.48766923510171e-06	2.0089753040541e-05	2
sRNAlocus_4654	7.53796	2.23049	0.899961	23.9596	6.26958718463959e-06	2.27181703454534e-05	3
sRNAlocus_4588	6.58488	1.2584	0.728929	21.8827	1.77108650924904e-05	5.86808484794002e-05	3
sRNAlocus_4603	9.45542	-0.139107	0.585674	16.6772	0.000239103	0.000632003	3
sRNAlocus_4604	5.45884	2.00657	0.960188	31.9902	1.13087422172438e-07	5.39286938193886e-07	3
sRNAlocus_4700	11.7221	-0.549538	0.44516	13.6535	0.00108437	0.00248547	3
sRNAlocus_4469	9.56206	0.60043	0.582164	12.9322	0.00155531	0.00344565	3
sRNAlocus_4625	127.162	0.897276	0.319113	17.313	0.000173996	0.000474183	3
sRNAlocus_4423	6.34608	2.63077	1.0697	22.907	1.06123473561828e-05	3.67995150558673e-05	3
sRNAlocus_4707	23.9821	1.50169	0.554503	21.8217	1.82592958724413e-05	6.03955381036823e-05	3
sRNAlocus_4484	4.6929	3.26751	1.25779	30.302	2.63031990199578e-07	1.19180175965212e-06	3
sRNAlocus_4483	14.637	0.853835	0.496271	59.1892	1.40355594499651e-13	1.27708885519124e-12	3
sRNAlocus_4534	11.3001	1.50179	0.675162	23.129	9.49736752862262e-06	3.33025682385439e-05	3
sRNAlocus_4800	102.716	1.27426	0.269158	73.0278	1.38746420847618e-16	1.5785182319432101e-15	3
sRNAlocus_4768	853.465	1.14016	0.312041	17.6202	0.000149221	0.000413146	3
sRNAlocus_4805	38.252	1.06675	0.504405	21.5527	2.08877745116012e-05	6.81665326023696e-05	3
sRNAlocus_4535	9.56801	1.06252	0.619864	12.1725	0.00227389	0.00485594	3
sRNAlocus_4536	17.1303	0.739287	0.458824	36.3997	1.24709600804951e-08	6.83062536714436e-08	3
sRNAlocus_4537	116.698	2.26753	0.389291	73.6643	1.00926887891591e-16	1.16006552317746e-15	3
sRNAlocus_4538	110.944	2.63634	0.510196	38.2961	4.83179816887894e-09	2.78710955630685e-08	3
sRNAlocus_4539	15.9799	1.17743	0.597505	23.7774	6.86765659696586e-06	2.46566853292996e-05	3
sRNAlocus_4509	21.4429	2.50839	0.64902	42.2402	6.724363357074601e-10	4.38199518719465e-09	3
sRNAlocus_4709	23.9543	2.91098	0.596865	94.2796	3.36851875250569e-21	5.1222456361059306e-20	3
sRNAlocus_4752	4.4227	4.31908	1.23588	45.5293	1.2984699855228601e-10	9.14310036652852e-10	3
sRNAlocus_4502	8.88838	4.25227	1.25969	41.1454	1.16247514769396e-09	7.3332572674543905e-09	3
sRNAlocus_4742	23.1476	1.15695	0.628672	12.9379	0.00155082	0.00343668	3
sRNAlocus_4553	5.68617	3.64015	1.23029	47.5765	4.6654174916435495e-11	3.43360669629812e-10	3
sRNAlocus_4501	9.63677	1.48744	0.716935	16.7685	0.000228438	0.000606477	3
sRNAlocus_4500	71.8306	3.88165	0.914444	21.2063	2.48379984526179e-05	8.01543335696374e-05	3
sRNAlocus_4499	41.062	4.60104	0.774878	122.245	2.85010931329204e-27	6.02066334937584e-26	3
sRNAlocus_4497	77.2369	4.11461	0.654671	67.4153	2.29587411376698e-15	2.41190216037671e-14	3
sRNAlocus_4496	5.73507	1.92931	0.89425	31.5667	1.39755823197004e-07	6.59222398375245e-07	3
sRNAlocus_4725	7.38693	1.65176	0.81513	12.9827	0.00151652	0.00336929	3
sRNAlocus_4711	30.0958	1.63461	0.430239	30.0228	3.02442392277334e-07	1.35544136355484e-06	3
sRNAlocus_4750	432.467	0.734864	0.287907	14.0581	0.000885778	0.00206973	3
sRNAlocus_4533	8.91506	1.2839	0.712023	10.9724	0.0041435	0.00827113	3

## Sheet: S5
	baseMean	log2FoldChange	lfcSE	stat	pvalue	padj	Cluster
5S_rRNA_10	256.818	9.33983	1.23109	154.874	2.3418431100573797e-34	1.02852238527197e-32	1
CPSG_06407	34.7439	5.86296	1.09103	72.0857	2.22227812909587e-16	3.55956667384004e-15	1
CPSG_06420	8.25442	2.68808	1.01098	11.2784	0.00355563	0.00814982	1
CPSG_06425	13.6146	4.30868	1.15356	23.7739	6.87958283892809e-06	3.15372122397326e-05	1
CPSG_06440	12.6569	4.96674	1.25298	29.2507	4.4492729178163e-07	2.49801446499253e-06	1
CPSG_06474	3.02851	4.05926	1.4072	11.5036	0.00317703	0.00736259	1
CPSG_06504	5.28223	4.89446	1.33513	19.8612	4.86629079670307e-05	0.00018053	1
CPSG_06540	9.13507	3.22616	1.03179	16.4546	0.000267253	0.000846199	1
CPSG_06561	8.8	2.72954	0.9039	35.9289	1.57813414670686e-08	1.11617124194358e-07	1
CPSG_06571	9.30523	3.96327	1.20087	19.8948	4.78528661903749e-05	0.000178254	1
CPSG_06628	10.3419	3.17107	0.976147	16.5453	0.00025541	0.000815336	1
CPSG_06657	8.81167	4.60807	1.2981	21.6649	1.9748181327664e-05	7.98027300712673e-05	1
CPSG_06725	6.59955	2.9926	1.15497	11.1057	0.00387649	0.00875989	1
CPSG_06741	17.8948	4.61116	1.18044	25.4266	3.01084658235551e-06	1.45622295626182e-05	1
CPSG_06771	10.4341	3.26728	1.11733	11.6347	0.00297545	0.00695464	1
CPSG_06811	6.53857	5.14735	1.3052	23.689	7.17806138338386e-06	3.27401359245465e-05	1
CPSG_06855	4.02357	4.75972	1.36577	22.8141	1.11169500192981e-05	4.80499284167441e-05	1
CPSG_06857	8.9872	3.59516	1.16658	16.2098	0.000302061	0.000938942	1
CPSG_06861	27.5451	4.19446	0.881853	33.8268	4.51443123445815e-08	2.96211957865772e-07	1
CPSG_06865	4.15984	4.84608	1.49423	17.5996	0.000150762	0.000508075	1
CPSG_06895	4.50145	4.43152	1.34925	14.3939	0.000748868	0.00207443	1
CPSG_06974	5.09508	3.1106	1.21164	14.7358	0.000631204	0.00179412	1
CPSG_07016	48.6679	5.30887	0.921262	66.5532	3.5330898772117203e-15	5.1723675998104904e-14	1
CPSG_07021	15.4722	5.77296	1.26204	62.1632	3.17274286317817e-14	4.15354750790103e-13	1
CPSG_06390	13.9745	6.25355	1.35917	28.5513	6.31202872658397e-07	3.45828052766361e-06	1
CPSG_06385	4.4306	4.59723	1.35992	15.9559	0.000342942	0.00104354	1
CPSG_06379	6.99845	5.15549	1.35406	19.1739	6.86171865165187e-05	0.000247476	1
CPSG_06352	11.0824	4.03437	1.12087	25.865	2.4182189753342e-06	1.192900411202e-05	1
CPSG_05953	30.5291	1.96229	0.544093	15.9743	0.000339808	0.00103617	1
CPSG_05954	4.34816	4.72422	1.36533	18.5089	9.56853447818026e-05	0.000338378	1
CPSG_05958	6.97715	2.39121	0.933317	13.749	0.00103382	0.00279552	1
CPSG_05962	7.04188	4.40396	1.28944	23.5143	7.83305704870833e-06	3.52552303200542e-05	1
CPSG_06001	6.25982	4.69728	1.31615	17.9902	0.000124014	0.000426378	1
CPSG_06003	15.8276	4.69291	1.16056	30.3622	2.55233636424771e-07	1.47872594039288e-06	1
CPSG_06043	5.33682	4.21072	1.33017	26.96	1.39862361919121e-06	7.10532111018219e-06	1
CPSG_06046	6.65908	4.4347	1.3553	23.1138	9.56990290844169e-06	4.21664168603345e-05	1
CPSG_06092	1.96731	3.72186	1.47953	11.9045	0.00260002	0.00618869	1
CPSG_06119	4.38505	4.57458	1.33884	16.9093	0.000212913	0.000693495	1
CPSG_06129	12.209	5.47828	1.27057	59.9215	9.732163673257961e-14	1.2325898456875098e-12	1
CPSG_07035	2.01322	3.91026	1.6755	13.4999	0.00117096	0.00309566	1
CPSG_06130	8.60302	2.36709	0.897085	22.2902	1.44460195372976e-05	6.06109571649636e-05	1
CPSG_06202	2.67372	4.019	1.40897	12.7729	0.00168419	0.00427404	1
CPSG_06247	6.09609	3.01564	1.18259	11.3099	0.00350019	0.00803627	1
CPSG_06253	30.1238	1.79466	0.552916	16.8571	0.000218541	0.00071012	1
CPSG_06259	3.33943	2.62624	1.32302	12.5597	0.00187372	0.004668	1
CPSG_06263	9.43723	3.06128	1.0858	11.2625	0.00358417	0.00820143	1
CPSG_06265	7.6145	5.75298	1.31817	42.8025	5.07649536746582e-10	4.4305438735927704e-09	1
CPSG_06284	7.41833	2.88512	1.0584	21.7276	1.91384747306712e-05	7.76662692870608e-05	1
CPSG_06310	14.7118	2.75869	0.734094	23.3955	8.31256691545397e-06	3.72288153137848e-05	1
CPSG_06313	11.0257	4.37655	1.17186	32.8367	7.40624766501058e-08	4.66833620181106e-07	1
CPSG_06329	13.5896	1.88199	0.664809	14.6979	0.000643271	0.00182271	1
CPSG_06339	8.9574	3.25324	0.985126	22.3366	1.41146491326963e-05	5.95878908346235e-05	1
CPSG_06158	4.17557	4.92737	1.39804	28.3005	7.1553834770326e-07	3.89682184159195e-06	1
CPSG_05917	3.45325	4.14037	1.37353	12.2702	0.00216546	0.00528952	1
CPSG_07045	24.3468	3.65358	0.917752	21.1263	2.58507394536618e-05	0.000101429	1
CPSG_07048	28.7083	6.74056	1.25013	102.387	5.84715505734646e-23	1.50205690765608e-21	1
CPSG_07697	3.74308	3.98957	1.37233	11.1333	0.0038232	0.00864666	1
CPSG_07701	36.655	4.92967	0.874086	51.7866	5.68449939019708e-12	6.118139066998669e-11	1
CPSG_07730	8.21002	2.82325	0.981875	13.3714	0.00124864	0.00327558	1
CPSG_07779	85.2969	3.89439	0.668308	37.8552	6.0235852990739804e-09	4.64652203098539e-08	1
CPSG_07781	6.58196	3.23914	1.14858	15.4357	0.000444825	0.00131802	1
CPSG_07800	4.19675	4.22431	1.34418	13.2974	0.00129568	0.00338628	1
CPSG_07806	5.33614	4.94819	1.32482	21.6691	1.9706575950504e-05	7.98027300712673e-05	1
CPSG_07807	8.56643	4.4812	1.31116	18.7541	8.46432183168044e-05	0.0003005	1
CPSG_07830	10.0865	2.47835	0.823081	16.5972	0.000248866	0.000798188	1
CPSG_07851	9.1727	2.51956	0.905712	11.1403	0.00380991	0.00862375	1
CPSG_07862	10.4231	5.51141	1.29106	27.3875	1.12948544020961e-06	5.86944437727247e-06	1
CPSG_07865	18.7033	2.81433	0.860496	14.5783	0.000682908	0.00191905	1
CPSG_07869	3.90842	4.78969	1.44072	21.3307	2.33397890839409e-05	9.2915563853174e-05	1
CPSG_07881	15.908	3.44533	0.860667	25.2841	3.23315880306664e-06	1.56097365616143e-05	1
CPSG_07888	7.24357	3.91627	1.28705	14.6074	0.00067305	0.00189919	1
CPSG_07924	149.465	6.04401	0.72644	92.4199	8.536365452215101e-21	1.8897986281611202e-19	1
CPSG_07959	2.90999	4.22462	1.4332	14.2015	0.00082449	0.00227006	1
CPSG_07997	7.03475	3.45504	1.14972	21.1948	2.4980697739833e-05	9.87263279326057e-05	1
CPSG_08000	4.43803	3.4909	1.33472	10.8448	0.0044166	0.00974588	1
CPSG_08012	14.1061	4.0972	1.19119	18.3854	0.00010178	0.000358072	1
CPSG_08040	4.2808	2.76571	1.21335	11.2547	0.00359807	0.00821253	1
CPSG_08042	20.044	2.46272	0.766423	12.8311	0.00163589	0.00417092	1
CPSG_08067	2.88081	4.03394	1.43565	10.9469	0.00419676	0.00932879	1
CPSG_07657	9.40419	3.94725	1.22223	17.6302	0.000148475	0.00050161	1
CPSG_07654	5.34959	4.08477	1.35419	18.0051	0.000123097	0.00042376	1
CPSG_07647	33.5974	3.73694	0.762297	34.0783	3.98096746117013e-08	2.6569054894035e-07	1
CPSG_07636	8.69889	5.45795	1.2983	26.2942	1.95111765322658e-06	9.73057393724537e-06	1
CPSG_07061	50.0074	8.09488	1.2471	90.8434	1.8775952693180902e-20	3.99429056121341e-19	1
CPSG_07066	14.3687	6.56246	1.30016	48.3827	3.1176400789468e-11	3.16766191603438e-10	1
CPSG_07105	10.5132	4.56337	1.27945	20.907	2.88474931903868e-05	0.000111906	1
CPSG_07138	5.71381	2.99266	1.15692	12.6613	0.00178085	0.00446115	1
CPSG_07199	24.4569	4.34969	0.899312	36.9007	9.70751502492108e-09	7.16356732055829e-08	1
CPSG_07208	5.35451	3.88016	1.293	16.7026	0.000236084	0.00075898	1
CPSG_07222	10.1869	1.98889	0.751966	10.9798	0.00412826	0.00921415	1
CPSG_07236	50.5814	6.42411	1.10393	82.3813	1.29157999301341e-18	2.4088851513530902e-17	1
CPSG_07239	7.76219	4.3499	1.3408	15.9556	0.000342993	0.00104354	1
CPSG_07243	7.57565	4.2555	1.30656	17.0458	0.000198863	0.000653202	1
CPSG_07288	11.6164	6.13608	1.30829	36.1145	1.43828607334844e-08	1.03064552045469e-07	1
CPSG_07046	6.08995	4.11007	1.37044	13.9947	0.000914319	0.00249969	1
CPSG_07338	4.86357	5.06013	1.34517	28.2901	7.1926046862898e-07	3.90927396422498e-06	1
CPSG_07452	9.44986	3.43212	1.14789	15.2191	0.000495685	0.00144823	1
CPSG_07492	8.71851	2.4637	1.03905	12.8479	0.00162222	0.00414383	1
CPSG_07529	4.03225	4.72879	1.60961	11.8871	0.00262268	0.00623716	1
CPSG_07550	7.85176	4.30348	1.27422	19.6067	5.5267192025561e-05	0.000202547	1
CPSG_07570	2.11516	3.83725	1.47696	12.6745	0.00176919	0.0044401	1
CPSG_07572	14.3956	4.58772	1.13732	34.0587	4.02022982475923e-08	2.67654909848885e-07	1
CPSG_07579	14.611	1.66195	0.638306	22.536	1.27750863672898e-05	5.45243889939343e-05	1
CPSG_07585	4.86654	3.80479	1.31494	15.7292	0.0003841	0.00115569	1
CPSG_07590	2.91645	4.44584	1.51581	21.2393	2.44306961286491e-05	9.66930022649878e-05	1
CPSG_07626	4.14899	4.17638	1.40947	11.0069	0.00407267	0.009105	1
CPSG_07629	17.7868	2.16678	0.806635	12.3372	0.00209414	0.00515724	1
CPSG_07414	2.69282	4.03753	1.41534	12.7323	0.00171873	0.00434953	1
CPSG_08117	33.0548	2.88894	0.644957	23.7783	6.86435230695896e-06	3.15204575579245e-05	1
CPSG_05914	8.82497	4.9262	1.2751	40.7077	1.44690906576306e-09	1.19754814166347e-08	1
CPSG_05853	5.65429	5.29526	1.33303	32.9956	6.84059897546019e-08	4.35209135751825e-07	1
CPSG_04558	27.5205	6.04179	1.22786	54.2641	1.6470508883958199e-12	1.8532725492156198e-11	1
CPSG_04567	5.70373	4.6839	1.42309	13.1996	0.00136063	0.00354545	1
CPSG_04568	39.5014	4.72451	0.804122	54.063	1.82127773481379e-12	2.0408803588057397e-11	1
CPSG_04585	8.97376	5.89164	1.49106	21.3539	2.30707969862713e-05	9.19791803713276e-05	1
CPSG_04586	7.9563	3.68044	1.16326	20.994	2.76195097544118e-05	0.000107887	1
CPSG_04588	6.06209	4.85225	1.3084	19.6293	5.4646357693157e-05	0.000200812	1
CPSG_04652	8.94914	2.38679	0.815963	18.2197	0.000110571	0.000385018	1
CPSG_04676	8.83019	2.83392	0.975007	13.5822	0.00112373	0.00299405	1
CPSG_04700	10.5413	3.94865	1.1236	24.3589	5.13501888771436e-06	2.41466758922088e-05	1
CPSG_04703	5.18803	3.73236	1.30659	13.6141	0.00110593	0.0029611	1
CPSG_04711	4.18823	4.32744	1.33899	14.2716	0.000796095	0.00219632	1
CPSG_04728	10.4398	2.19979	0.774849	12.723	0.00172678	0.00434969	1
CPSG_04736	5.29217	4.78068	1.33542	17.8547	0.000132707	0.000453825	1
CPSG_04774	4.20996	1.88798	1.10064	12.3776	0.00205229	0.00506654	1
CPSG_04785	17.8362	1.46298	0.55518	12.9243	0.00156142	0.00401486	1
CPSG_04788	4.36794	3.50728	1.32091	12.078	0.00238389	0.00575842	1
CPSG_04789	13.5767	3.03806	0.869686	17.2026	0.000183866	0.000608344	1
CPSG_04796	5.93736	3.08544	1.17346	12.7234	0.00172647	0.00434969	1
CPSG_04841	3.06386	4.07933	1.37596	12.6847	0.00176014	0.00442145	1
CPSG_04845	5.29414	5.25115	1.35323	33.9841	4.17294760453644e-08	2.76470470247025e-07	1
CPSG_04846	9.50225	5.87147	1.41049	23.5233	7.79777439183833e-06	3.52128352719333e-05	1
CPSG_04854	5.25784	4.64946	1.31839	17.4395	0.000163329	0.000546368	1
CPSG_04859	2.66798	4.08609	1.4392	13.0896	0.0014376	0.0037353	1
CPSG_04556	6.15019	5.45113	1.33639	36.811	1.01530281981287e-08	7.45193956428693e-08	1
CPSG_04555	27.5693	7.48879	1.28068	68.8475	1.1219305140512802e-15	1.71630156728182e-14	1
CPSG_04533	12.2424	4.48256	1.12901	42.6113	5.58553788518819e-10	4.8131074877745e-09	1
CPSG_04531	3.84639	2.22773	1.20982	12.0456	0.00242291	0.00583341	1
CPSG_04094	6.58082	4.89019	1.30381	20.1436	4.22542423606968e-05	0.00015914	1
CPSG_04114	8.81545	4.25212	1.27577	18.2579	0.00010848	0.000379679	1
CPSG_04131	4.81817	3.36899	1.29784	10.8504	0.00440428	0.00972656	1
CPSG_04136	4.13304	3.66557	1.41087	12.2329	0.00220626	0.00536398	1
CPSG_04141	7.30916	5.17012	1.30518	22.7006	1.17657165490477e-05	5.05493098125234e-05	1
CPSG_04142	24.3649	1.89014	0.563661	14.1271	0.000855738	0.00234897	1
CPSG_04143	34.4392	4.99664	0.866756	62.8076	2.29878899170594e-14	3.03864195359965e-13	1
CPSG_04154	6.64439	3.35117	1.15205	17.8198	0.000135044	0.000459638	1
CPSG_04157	6.85607	3.36186	1.1914	15.264	0.000484684	0.00141913	1
CPSG_04224	5.82591	3.8213	1.3116	13.389	0.00123768	0.0032531	1
CPSG_04232	10.7307	5.70201	1.3692	22.3213	1.42229857175974e-05	5.99402146918022e-05	1
CPSG_04886	32.8147	4.32514	0.734803	72.5287	1.78066449873289e-16	2.86908250298796e-15	1
CPSG_04242	7.64328	2.21563	0.911238	13.5841	0.00112264	0.00299405	1
CPSG_04302	5.41544	3.66792	1.32521	11.6704	0.00292286	0.00685526	1
CPSG_04314	12.0221	6.18249	1.27597	43.4067	3.75278667533323e-10	3.3528347083368e-09	1
CPSG_04384	5.51504	3.97538	1.29755	17.8515	0.00013292	0.000453825	1
CPSG_04397	4.20148	4.3275	1.35323	13.628	0.00109829	0.00294376	1
CPSG_04407	11.46	3.56493	0.970636	37.6839	6.5622599963937e-09	5.00533164430813e-08	1
CPSG_04415	8.89283	5.33046	1.28802	25.7074	2.61640679779442e-06	1.2813805234522e-05	1
CPSG_04449	11.8271	5.69396	1.28095	30.8434	2.00647060691028e-07	1.18516691163052e-06	1
CPSG_04476	6.06807	3.13287	1.15563	14.5476	0.000693466	0.00194471	1
CPSG_04486	12.6191	2.1909	0.801247	13.8799	0.000968337	0.00263942	1
CPSG_04507	3.91583	3.5203	1.40458	11.6426	0.00296368	0.00693307	1
CPSG_04525	16.4078	4.21263	1.18842	16.8013	0.000224724	0.000725027	1
CPSG_04257	8.9823	4.3886	1.26652	21.1409	2.56635905959537e-05	0.000100985	1
CPSG_05911	22.3131	3.34536	0.808784	24.262	5.38982432658024e-06	2.51309788378048e-05	1
CPSG_04903	3.37587	4.31621	1.41043	13.5147	0.00116228	0.00307868	1
CPSG_04930	11.2428	3.50944	0.976981	23.24	8.98459458372725e-06	3.98453600187122e-05	1
CPSG_05511	6.02195	4.0155	1.29367	17.0479	0.000198652	0.000653202	1
CPSG_05523	2.88175	4.086	1.41438	12.3294	0.00210237	0.00516208	1
CPSG_05525	19.5762	3.40459	0.865078	21.435	2.21536832852237e-05	8.89741586809205e-05	1
CPSG_05526	5.06752	3.93227	1.43659	11.8164	0.00271708	0.00643358	1
CPSG_05532	22.7364	3.99581	0.815287	71.672	2.73292928643095e-16	4.32660839939039e-15	1
CPSG_05533	11.2721	2.77032	0.860387	16.3818	0.000277161	0.000871489	1
CPSG_05536	8.79163	4.4454	1.26495	22.2419	1.47986760028737e-05	6.18998383346005e-05	1
CPSG_05550	7.02289	4.43102	1.29481	23.9688	6.24092848298197e-06	2.88034716256947e-05	1
CPSG_05563	9.0284	3.24353	0.977318	22.7677	1.13779588880894e-05	4.91001300352892e-05	1
CPSG_05577	14.4952	6.68863	1.30232	60.8505	6.11612477983495e-14	7.89298946705714e-13	1
CPSG_05605	14.0561	6.46311	1.42291	27.6478	9.91653738204581e-07	5.23308745955635e-06	1
CPSG_05608	4.59613	3.78947	1.41915	11.8072	0.00272965	0.00645771	1
CPSG_05611	3.74686	4.36293	1.36269	14.5936	0.000677718	0.00191038	1
CPSG_05619	3.0212	3.20696	1.37692	11.9086	0.00259468	0.00618138	1
CPSG_05633	3.10977	4.22748	1.38399	14.5857	0.000680373	0.0019139	1
CPSG_05716	8.83754	2.6817	0.974188	11.5285	0.0031378	0.00729029	1
CPSG_05718	7.26125	5.66166	1.36073	33.1236	6.41652229836255e-08	4.1111035808097e-07	1
CPSG_05723	11.3131	6.14756	1.32234	35.5778	1.88091589686119e-08	1.30990639057622e-07	1
CPSG_05726	9.17747	4.71939	1.26086	28.6909	5.88645867493236e-07	3.24470181616211e-06	1
CPSG_05737	8.04161	3.54567	1.24389	12.2698	0.00216593	0.00528952	1
CPSG_05769	10.0394	2.3851	0.831133	12.1946	0.00224893	0.00545798	1
CPSG_05792	3.27802	4.52701	1.46039	18.2537	0.000108706	0.000379941	1
snoZ13_snr52_1	9.31784	4.86525	1.29143	29.6213	3.69672393669549e-07	2.10149880576656e-06	1
CPSG_05468	48.1454	4.83567	0.777825	57.9155	2.6534451101113996e-13	3.2112582377037098e-12	1
CPSG_05434	34.4838	6.89087	1.25075	80.4659	3.3655133775931597e-18	5.98973393933736e-17	1
CPSG_05425	17.9938	6.08095	1.30602	67.7418	1.9501362185577904e-15	2.90176006728572e-14	1
CPSG_05421	29.7608	3.14438	0.660511	52.9597	3.1618720948834397e-12	3.45774205396289e-11	1
CPSG_04951	26.7428	5.1285	1.41508	16.1361	0.0003134	0.000969759	1
CPSG_04955	25.0198	3.14833	0.658515	35.1095	2.37725854165152e-08	1.63054786118818e-07	1
CPSG_04967	6.79658	5.05129	1.41365	15.5541	0.00041925	0.0012504	1
CPSG_04971	4.4913	3.60405	1.31021	13.5686	0.00113138	0.0030115	1
CPSG_04980	7.72027	4.06923	1.28631	15.8039	0.00037002	0.00111827	1
CPSG_04992	2.46569	3.94879	1.42193	12.7295	0.00172113	0.00434969	1
CPSG_05008	13.1903	3.93724	0.995063	40.6916	1.4585644980752e-09	1.20353670553296e-08	1
CPSG_05036	20.701	3.92606	0.810784	46.1181	9.673434619190279e-11	9.27491636199124e-10	1
CPSG_05103	3.72261	3.48075	1.34237	13.8145	0.00100051	0.00271624	1
CPSG_05128	9.73754	4.42234	1.28176	20.1031	4.31182161243316e-05	0.00016217	1
CPSG_05129	6.20866	3.88706	1.32612	12.5649	0.00186882	0.00466008	1
CPSG_04907	118.803	8.8362	1.3031	155.367	1.8299050838750698e-34	8.445477192189509e-33	1
CPSG_05150	3.50185	4.15946	1.39702	11.5616	0.00308624	0.00719123	1
CPSG_05169	17.2379	6.20053	1.33072	31.0688	1.79268576998e-07	1.07050073501218e-06	1
CPSG_05195	8.04632	4.60247	1.27197	27.7938	9.21843087680747e-07	4.9510428555319e-06	1
CPSG_05203	9.73616	4.98161	1.26393	37.7428	6.371573697386981e-09	4.88400600471295e-08	1
CPSG_05209	6.67336	4.43945	1.29455	27.3423	1.15531352301389e-06	5.9922261393654e-06	1
CPSG_05210	8.43637	4.08002	1.21044	31.1683	1.7056626212287e-07	1.02754852159419e-06	1
CPSG_05231	4.86039	4.60116	1.33441	16.4013	0.000274479	0.000864053	1
CPSG_05233	4.32422	3.6295	1.31947	15.6292	0.000403787	0.00120825	1
CPSG_05248	12.5788	2.80296	0.826163	17.0036	0.000203103	0.000665524	1
CPSG_05257	6.52231	3.89838	1.28285	14.7943	0.000612989	0.00174965	1
CPSG_05404	4.60372	4.89664	1.46556	16.3269	0.000284884	0.000890662	1
CPSG_05419	10.3752	4.14045	1.14405	29.7267	3.50699928796854e-07	1.99781570316701e-06	1
CPSG_05157	7.06324	5.17355	1.35244	19.4098	6.09846903063507e-05	0.000220826	1
CPSG_08142	17.6052	6.8468	1.2777	59.0071	1.5373553243545e-13	1.91151531882069e-12	1
CPSG_08145	6.36569	3.72419	1.25194	30.6071	2.25810431130914e-07	1.31948884971991e-06	1
CPSG_08162	68.2812	4.33393	0.643304	64.8633	8.22470042161284e-15	1.14264588000264e-13	1
Coccidioides_posadasii_str_Silveira_tRNA-Gly-TCC-2_3p	310.243	10.0856	1.24852	171.971	4.54022050681455e-38	2.63042988086298e-36	1
Coccidioides_posadasii_str_Silveira_tRNA-Gly-TCC-2_5p	24.9421	7.54265	1.32757	92.7599	7.201828965480901e-21	1.6342150227503701e-19	1
Coccidioides_posadasii_str_Silveira_tRNA-Gly-TCC-2_internal	17.7727	6.87465	1.32118	47.8154	4.1401461117573595e-11	4.16000659126025e-10	1
Coccidioides_posadasii_str_Silveira_tRNA-His-GTG-1_3p	98.3129	9.44902	1.44634	60.5072	7.26165256703608e-14	9.28332391551139e-13	1
Coccidioides_posadasii_str_Silveira_tRNA-His-GTG-2_3p	202.099	9.54759	1.22006	241.381	3.84439254961369e-53	5.23414045629904e-51	1
Coccidioides_posadasii_str_Silveira_tRNA-His-GTG-2_5p	624.396	9.3115	0.917039	163.838	2.64847911608973e-36	1.38688627559853e-34	1
Coccidioides_posadasii_str_Silveira_tRNA-Ile-AAT-1_3p	309.199	10.1468	1.42519	73.8143	9.363205794884611e-17	1.5176196059208802e-15	1
Coccidioides_posadasii_str_Silveira_tRNA-Ile-AAT-1_5p	3.65199	4.77044	1.46294	26.4939	1.7657180320351e-06	8.85460442215761e-06	1
Coccidioides_posadasii_str_Silveira_tRNA-Ile-TAT-1_3p	160.062	6.66953	0.895222	65.5413	5.8597619656003e-15	8.35399572373278e-14	1
Coccidioides_posadasii_str_Silveira_tRNA-Ile-TAT-1_5p	7.3246	5.58977	1.4023	24.4403	4.93014111282133e-06	2.33216337028495e-05	1
Coccidioides_posadasii_str_Silveira_tRNA-Leu-AAG-1_3p	534.515	11.9154	1.27063	226.02	8.32350796210923e-50	8.3944119188235e-48	1
Coccidioides_posadasii_str_Silveira_tRNA-Leu-AAG-1_5p	60.7035	6.95978	1.1844	78.7554	7.91542556561486e-18	1.38164768045957e-16	1
Coccidioides_posadasii_str_Silveira_tRNA-Leu-AAG-2_3p	186.083	10.392	1.24089	240.496	5.98439549912016e-53	7.40704952004736e-51	1
Coccidioides_posadasii_str_Silveira_tRNA-Leu-AAG-2_5p	37.6177	5.56236	1.02614	51.3909	6.92789609548612e-12	7.340335045917779e-11	1
Coccidioides_posadasii_str_Silveira_tRNA-Leu-CAA-1_3p	471.84	11.747	1.25609	262.547	9.7396935195482e-58	1.65757409085811e-55	1
Coccidioides_posadasii_str_Silveira_tRNA-Leu-CAA-1_5p	46.203	8.3664	1.37903	64.1921	1.15044066931402e-14	1.56632497127104e-13	1
Coccidioides_posadasii_str_Silveira_tRNA-Leu-CAA-1_internal	30.0024	6.36198	1.26903	47.7867	4.20004166788809e-11	4.2046740667865006e-10	1
Coccidioides_posadasii_str_Silveira_tRNA-Leu-CAA-2_3p	4.6506	4.88849	1.45293	16.2769	0.000292092	0.000910031	1
Coccidioides_posadasii_str_Silveira_tRNA-Leu-CAG-1_3p	319.765	10.2418	1.24336	240.607	5.66130853928149e-53	7.34083007260167e-51	1
Coccidioides_posadasii_str_Silveira_tRNA-Leu-CAG-1_5p	17.4459	3.47809	0.824143	47.5855	4.6444511849886594e-11	4.6156352469796006e-10	1
Coccidioides_posadasii_str_Silveira_tRNA-Leu-TAA-1_3p	71.7618	8.0344	1.32403	78.5672	8.69662664113595e-18	1.50833849323651e-16	1
Coccidioides_posadasii_str_Silveira_tRNA-Leu-TAA-1_5p	25.9373	3.35069	0.770264	49.3125	1.9585148388135097e-11	2.02008935836711e-10	1
Coccidioides_posadasii_str_Silveira_tRNA-Leu-TAG-1_3p	49.1028	6.44783	1.19134	51.2053	7.601645325564889e-12	8.022976830043869e-11	1
Coccidioides_posadasii_str_Silveira_tRNA-Gly-TCC-1_internal	17.6419	6.81672	1.35474	38.8866	3.5966028344036703e-09	2.83871000524092e-08	1
Coccidioides_posadasii_str_Silveira_tRNA-Gly-TCC-1_5p	29.9923	6.83144	1.28231	97.4399	6.9374051821364395e-22	1.71732311917796e-20	1
Coccidioides_posadasii_str_Silveira_tRNA-Gly-TCC-1_3p	345.906	9.3248	1.08514	215.087	1.96964838675994e-47	1.67604767410854e-45	1
Coccidioides_posadasii_str_Silveira_tRNA-Gly-GCC-2_internal	170.676	4.86687	0.738943	41.435	1.00576648686354e-09	8.50528616065039e-09	1
Coccidioides_posadasii_str_Silveira_tRNA-Asp-GTC-3_5p	895.928	12.549	1.24421	285.347	1.09062770131282e-62	2.69979930061346e-60	1
Coccidioides_posadasii_str_Silveira_tRNA-Asp-GTC-3_internal	79.7356	4.95805	0.817503	40.8912	1.32001958231061e-09	1.10258077381344e-08	1
Coccidioides_posadasii_str_Silveira_tRNA-Gln-CTG-1_5p	642.556	12.2211	1.30027	221.373	8.500437450819889e-49	8.26667542092235e-47	1
Coccidioides_posadasii_str_Silveira_tRNA-Gln-CTG-1_internal	88.0438	1.49053	0.530936	16.3621	0.000279913	0.000879128	1
Coccidioides_posadasii_str_Silveira_tRNA-Gln-TTG-1_3p	44.6714	4.74306	0.813811	58.6858	1.80527758289692e-13	2.22433070508068e-12	1
Coccidioides_posadasii_str_Silveira_tRNA-Gln-TTG-1_5p	13.5429	6.60876	1.43606	37.3704	7.6756313671322e-09	5.74196269579697e-08	1
Coccidioides_posadasii_str_Silveira_tRNA-Gln-TTG-1_internal	10.8126	5.11461	1.29572	31.9889	1.13162287793233e-07	7.00320249229484e-07	1
Coccidioides_posadasii_str_Silveira_tRNA-Gln-TTG-2_3p	25.4552	7.4801	1.4394	41.0438	1.22307694433855e-09	1.02791312328206e-08	1
Coccidioides_posadasii_str_Silveira_tRNA-Gln-TTG-2_5p	103.939	9.59456	1.30316	151.935	1.01774231391413e-33	4.33017550123151e-32	1
Coccidioides_posadasii_str_Silveira_tRNA-Glu-CTC-1_3p	14642.3	11.7332	0.522989	457.08	5.5759376787867e-100	1.51832782993362e-96	1
Coccidioides_posadasii_str_Silveira_tRNA-Glu-CTC-1_5p	754.409	12.2946	1.30524	159.907	1.89095940891871e-35	9.19479012586725e-34	1
Coccidioides_posadasii_str_Silveira_tRNA-Leu-TAG-1_5p	46.7124	8.44453	1.2889	137.13	1.6698260348972197e-30	6.14450850408803e-29	1
Coccidioides_posadasii_str_Silveira_tRNA-Glu-TTC-1_3p	3347.55	11.8996	0.897209	321.074	1.90420438322194e-70	7.40735505073335e-68	1
Coccidioides_posadasii_str_Silveira_tRNA-Glu-TTC-1_internal	77.1614	5.49173	0.893717	44.2269	2.49028641927643e-10	2.27552010727843e-09	1
Coccidioides_posadasii_str_Silveira_tRNA-Glu-TTC-2_3p	2537.58	11.1192	0.918558	199.086	5.87439056650028e-44	4.3232339223189896e-42	1
Coccidioides_posadasii_str_Silveira_tRNA-Glu-TTC-2_5p	49.0934	6.95807	1.2952	50.7618	9.48891419175591e-12	9.976182758359589e-11	1
Coccidioides_posadasii_str_Silveira_tRNA-Glu-TTC-2_internal	46.4461	3.84775	0.775995	27.7035	9.64423256937539e-07	5.12914947000179e-06	1
Coccidioides_posadasii_str_Silveira_tRNA-Gly-CCC-1_3p	450.498	10.7336	1.42957	92.5329	8.06752244194116e-21	1.80064455814801e-19	1
Coccidioides_posadasii_str_Silveira_tRNA-Gly-CCC-1_5p	240.779	10.7924	1.29616	173.382	2.24142066740399e-38	1.35630855052024e-36	1
Coccidioides_posadasii_str_Silveira_tRNA-Gly-GCC-1_3p	11294.5	12.2425	0.71409	281.683	6.81216734986593e-62	1.54579430780708e-59	1
Coccidioides_posadasii_str_Silveira_tRNA-Gly-GCC-1_5p	728.876	7.62676	0.607078	218.357	3.83955092592907e-48	3.48503239043495e-46	1
Coccidioides_posadasii_str_Silveira_tRNA-Gly-GCC-1_internal	172.37	5.16754	0.732566	48.7798	2.5562701340443896e-11	2.60701257490745e-10	1
Coccidioides_posadasii_str_Silveira_tRNA-Gly-GCC-2_3p	11298.7	12.1393	0.715487	266.891	1.11034930221546e-58	2.0156540999551398e-56	1
Coccidioides_posadasii_str_Silveira_tRNA-Gly-GCC-2_5p	16.27	6.82441	1.31888	53.9864	1.89237818779715e-12	2.1118630349883797e-11	1
Coccidioides_posadasii_str_Silveira_tRNA-Glu-TTC-1_5p	57.8997	8.70998	1.34067	85.0388	3.42033994280859e-19	6.55886314385056e-18	1
Coccidioides_posadasii_str_Silveira_tRNA-Asp-GTC-3_3p	1561.58	12.5212	1.37978	129.51	7.5384947627405e-29	2.53423718999289e-27	1
Coccidioides_posadasii_str_Silveira_tRNA-Lys-CTT-1_3p	172.404	9.27282	1.2165	215.711	1.44213348051453e-47	1.26675144111002e-45	1
Coccidioides_posadasii_str_Silveira_tRNA-Lys-CTT-2_3p	7.52196	5.42136	1.31097	26.5204	1.74245364359391e-06	8.77024264603735e-06	1
Coccidioides_posadasii_str_Silveira_tRNA-Thr-AGT-1_3p	37.8315	8.09281	1.26618	115.733	7.39531236225636e-26	2.07602428478599e-24	1
Coccidioides_posadasii_str_Silveira_tRNA-Thr-TGT-1_5p	15.0981	6.59397	1.3299	40.4089	1.6800783352904702e-09	1.36971655898083e-08	1
Coccidioides_posadasii_str_Silveira_tRNA-Trp-CCA-2_3p	39.5565	8.16811	1.42871	55.6461	8.25285884691444e-13	9.52226044074068e-12	1
Coccidioides_posadasii_str_Silveira_tRNA-Trp-CCA-2_5p	14.0589	3.58838	1.09429	24.6217	4.50252662900508e-06	2.14342307880784e-05	1
Coccidioides_posadasii_str_Silveira_tRNA-Tyr-GTA-1_3p	78.0478	9.15495	1.34378	95.549	1.78563216841183e-21	4.30289946423487e-20	1
Coccidioides_posadasii_str_Silveira_tRNA-Tyr-GTA-1_5p	9.5716	5.98873	1.49419	21.8361	1.81282272365437e-05	7.45845880448399e-05	1
Coccidioides_posadasii_str_Silveira_tRNA-Tyr-GTA-2_3p	82.6024	9.23835	1.29221	130.97	3.6320260327116497e-29	1.23625086088423e-27	1
Coccidioides_posadasii_str_Silveira_tRNA-Tyr-GTA-2_5p	7.89833	5.68729	1.30133	36.7292	1.05766576699413e-08	7.74199968689522e-08	1
Coccidioides_posadasii_str_Silveira_tRNA-Val-AAC-1_3p	314.079	10.898	1.42652	70.2194	5.649971686863959e-16	8.791355944760321e-15	1
Coccidioides_posadasii_str_Silveira_tRNA-Val-AAC-1_5p	54.0397	7.63439	1.30471	81.9956	1.5663604412164001e-18	2.86254998753842e-17	1
Coccidioides_posadasii_str_Silveira_tRNA-Val-CAC-1_5p	79.7479	9.20468	1.29846	136.594	2.18257930300984e-30	7.92421792279438e-29	1
Coccidioides_posadasii_str_Silveira_tRNA-Val-CAC-2_3p	73.2875	8.52128	1.43558	42.8097	5.05819910514352e-10	4.428770470516341e-09	1
Coccidioides_posadasii_str_Silveira_tRNA-Val-CAC-2_5p	48.6906	8.2626	1.25119	101.208	1.0541458587586199e-22	2.6578140494441802e-21	1
Coccidioides_posadasii_str_Silveira_tRNA-Val-TAC-1_3p	46.0378	8.07076	1.51186	31.9235	1.16921056674371e-07	7.19458580107718e-07	1
Coccidioides_posadasii_str_Silveira_tRNA-iMet-CAT-1_5p	11.4057	4.32773	1.16417	29.0389	4.94632705771949e-07	2.76567732611297e-06	1
Fungi_U3_1	904.049	8.31641	1.29419	30.1487	2.83978001580644e-07	1.62794125958756e-06	1
U2_1	850.36	5.09074	0.627924	57.3152	3.58228896198445e-13	4.259638796281069e-12	1
U2_2	277.88	4.08293	0.673926	34.7979	2.77793406749098e-08	1.88167026511889e-07	1
U5_1	430.213	5.31555	0.524095	96.677	1.01591170172991e-21	2.49218699442391e-20	1
U6_1	95.0209	8.19215	1.39336	49.5636	1.7273977276014897e-11	1.78848061302618e-10	1
snR191_1	60.9534	5.80676	1.06998	41.4389	1.0038388172851401e-09	8.50528616065039e-09	1
snR56_1	16.8124	5.15939	1.35633	27.2486	1.2107363040017e-06	6.23220218487076e-06	1
snR73_1	15.5402	6.39838	1.31691	34.9286	2.60221703346622e-08	1.78036105078606e-07	1
Coccidioides_posadasii_str_Silveira_tRNA-Ser-TGA-2_3p	58.9898	7.73427	1.23782	126.273	3.80262927663024e-28	1.21818347297225e-26	1
Coccidioides_posadasii_str_Silveira_tRNA-Ser-TGA-1_internal	4.08656	4.22445	1.37691	12.1557	0.00229311	0.00556023	1
Coccidioides_posadasii_str_Silveira_tRNA-Ser-TGA-1_5p	58.1314	8.4373	1.31296	68.1934	1.55594747392305e-15	2.34079832679142e-14	1
Coccidioides_posadasii_str_Silveira_tRNA-Ser-TGA-1_3p	93.9383	8.39035	1.22758	155.32	1.87408371628252e-34	8.50521659906218e-33	1
Coccidioides_posadasii_str_Silveira_tRNA-Lys-CTT-3_3p	25.3597	7.33383	1.27521	65.897	4.9050383751552305e-15	7.02969447134089e-14	1
Coccidioides_posadasii_str_Silveira_tRNA-Lys-TTT-1_5p	952.516	9.91884	0.8885	250.114	4.88061595523879e-55	7.8175983800677805e-53	1
Coccidioides_posadasii_str_Silveira_tRNA-Lys-TTT-1_internal	51.0454	7.42306	1.29662	66.3541	3.9029314387724e-15	5.68325257100388e-14	1
Coccidioides_posadasii_str_Silveira_tRNA-Lys-TTT-2_3p	32.6884	7.69317	1.44044	36.6706	1.08912770304544e-08	7.95092422357302e-08	1
Coccidioides_posadasii_str_Silveira_tRNA-Lys-TTT-2_5p	162.191	10.2328	1.26995	209.015	4.10214105930956e-46	3.3848879104545204e-44	1
Coccidioides_posadasii_str_Silveira_tRNA-Lys-TTT-2_internal	45.8836	8.31173	1.2849	92.8197	6.989624228117661e-21	1.59939048513987e-19	1
Coccidioides_posadasii_str_Silveira_tRNA-Met-CAT-1_5p	127.298	9.60163	1.24802	144.062	5.21530193874324e-32	2.05815466365186e-30	1
Coccidioides_posadasii_str_Silveira_tRNA-Met-CAT-2_5p	17.1069	6.31901	1.26113	43.4053	3.75547038576101e-10	3.3528347083368e-09	1
Coccidioides_posadasii_str_Silveira_tRNA-Pro-AGG-1_5p	4.12447	3.75299	1.36708	17.131	0.000190571	0.000627478	1
Coccidioides_posadasii_str_Silveira_tRNA-Pro-AGG-2_3p	482.163	10.5237	1.27508	139.105	6.217829037270921e-31	2.38466879837869e-29	1
Coccidioides_posadasii_str_Silveira_tRNA-Pro-CGG-1_3p	32.8202	7.3726	1.52683	25.7019	2.62369276686493e-06	1.2826419038013e-05	1
Coccidioides_posadasii_str_Silveira_tRNA-Lys-CTT-1_5p	14.9534	6.68328	1.27644	63.5553	1.58175690794843e-14	2.11133532369783e-13	1
Coccidioides_posadasii_str_Silveira_tRNA-Pro-CGG-1_5p	26.2138	7.52478	1.32423	64.1705	1.16293425287086e-14	1.57545769679968e-13	1
Coccidioides_posadasii_str_Silveira_tRNA-Pro-TGG-2_3p	52.6671	7.98364	1.37468	45.7798	1.14561473976014e-10	1.09073739033806e-09	1
Coccidioides_posadasii_str_Silveira_tRNA-Ser-AGA-1_3p	861.801	11.6689	1.21888	378.42	6.71763697499951e-83	9.14606274146183e-80	1
Coccidioides_posadasii_str_Silveira_tRNA-Ser-AGA-1_5p	13.8807	5.5821	1.29982	44.6447	2.02085747796316e-10	1.8653542076249803e-09	1
Coccidioides_posadasii_str_Silveira_tRNA-Ser-AGA-2_3p	200.517	10.5103	1.2915	159.449	2.3777373589825202e-35	1.1358910225455099e-33	1
Coccidioides_posadasii_str_Silveira_tRNA-Ser-AGA-2_5p	26.9632	6.93612	1.26567	53.4606	2.46140499152601e-12	2.7135246121155198e-11	1
Coccidioides_posadasii_str_Silveira_tRNA-Ser-CGA-1_3p	169.536	10.2698	1.28366	163.391	3.3127198672813395e-36	1.70198796200134e-34	1
Coccidioides_posadasii_str_Silveira_tRNA-Ser-CGA-1_5p	27.4878	6.99083	1.2632	55.1677	1.04829844968799e-12	1.1893819493751699e-11	1
Coccidioides_posadasii_str_Silveira_tRNA-Ser-GCT-1_3p	1034.52	4.72226	0.515406	90.9677	1.7645021717771e-20	3.7832593809047504e-19	1
Coccidioides_posadasii_str_Silveira_tRNA-Ser-GCT-1_5p	11.3308	5.51814	1.2729	30.4812	2.40483844039871e-07	1.39624201987328e-06	1
Coccidioides_posadasii_str_Silveira_tRNA-Ser-GCT-2_3p	1079.78	4.75982	0.527739	88.1051	7.382878797965901e-20	1.5115472907414399e-18	1
Coccidioides_posadasii_str_Silveira_tRNA-Ser-GCT-2_5p	11.105	5.58089	1.27361	30.614	2.25033858995209e-07	1.31948884971991e-06	1
Coccidioides_posadasii_str_Silveira_tRNA-Pro-TGG-1_3p	19.2332	6.84792	1.44509	27.9028	8.72941499233572e-07	4.70696970774855e-06	1
Coccidioides_posadasii_str_Silveira_tRNA-Asp-GTC-2_5p	10681.1	13.3246	0.950011	192.014	2.0166602685301098e-42	1.4080425413352498e-40	1
Coccidioides_posadasii_str_Silveira_tRNA-Asp-GTC-1_internal	94.615	6.68304	1.1241	46.9147	6.49546630346095e-11	6.33948198721296e-10	1
Coccidioides_posadasii_str_Silveira_tRNA-Asp-GTC-1_5p	11183.5	13.4082	0.914279	231.237	6.13060215064066e-51	6.42062679084404e-49	1
CPSG_08779	8.49091	3.77435	1.15507	21.6644	1.97528608402623e-05	7.98027300712673e-05	1
CPSG_08823	7.499	5.48064	1.34954	24.3107	5.26007644465672e-06	2.45830381294382e-05	1
CPSG_08826	2.38231	4.09313	1.50378	15.5629	0.000417417	0.0012463	1
CPSG_08833	4.86462	3.92046	1.34574	18.3371	0.000104265	0.000365868	1
CPSG_08868	3.5151	3.31001	1.35862	10.8044	0.00450671	0.00991257	1
CPSG_08906	6.84775	5.2939	1.32145	24.441	4.92827963133408e-06	2.33216337028495e-05	1
CPSG_08916	10.1311	5.79599	1.28084	33.7836	4.61307263435313e-08	3.01956653445759e-07	1
CPSG_08955	6.14097	3.46902	1.22338	18.0793	0.000118615	0.000409364	1
CPSG_08959	6.4111	5.19437	1.32642	23.0655	9.80372862078158e-06	4.29880081069054e-05	1
CPSG_09001	5.39908	4.03668	1.301	21.2527	2.42683146137595e-05	9.61901320134891e-05	1
CPSG_09009	10.1245	2.91889	0.962011	14.203	0.000823884	0.00227006	1
CPSG_09013	4.92923	4.75088	1.41737	14.3133	0.000779663	0.00215754	1
CPSG_09043	8.5521	3.0889	1.05691	14.9543	0.00056587	0.00163227	1
CPSG_09047	2.54179	4.12398	1.55017	12.3677	0.00206249	0.00508711	1
CPSG_09049	3.63582	4.29537	1.36611	13.868	0.000974099	0.00265247	1
CPSG_09057	8.78926	3.01883	0.985056	15.8537	0.00036092	0.00109198	1
CPSG_09076	12.7445	4.27829	1.22793	18.4308	9.94974378793149e-05	0.000350494	1
CPSG_09198	3.69214	3.41129	1.35891	12.6116	0.00182564	0.00455657	1
CPSG_09237	5.43992	3.08511	1.16567	16.5509	0.000254693	0.000814	1
CPSG_09273	9.84878	5.01707	1.33836	27.1272	1.28648840861063e-06	6.59719008784699e-06	1
CPSG_09288	5.96314	3.63733	1.28917	12.3367	0.00209472	0.00515724	1
CPSG_09307	3.62356	2.81576	1.33085	16.0367	0.000329356	0.00101337	1
CPSG_09308	4.30592	2.82395	1.22289	14.5882	0.000679529	0.0019135	1
CPSG_08738	7.22663	4.49477	1.34006	21.502	2.14242576459551e-05	8.62991916715027e-05	1
CPSG_08733	12.9254	6.45639	1.38059	35.7153	1.75602988906826e-08	1.22606907382894e-07	1
CPSG_08727	4.57434	4.03221	1.37113	26.0363	2.21972224502921e-06	1.09696981365055e-05	1
CPSG_08683	8.64772	5.22952	1.29979	23.6088	7.47163288724785e-06	3.39087605866265e-05	1
CPSG_08196	44.4695	5.85216	1.10282	43.364	3.83371374040799e-10	3.41150408991208e-09	1
CPSG_08198	3.17169	4.019	1.36923	11.8579	0.00266132	0.00632354	1
CPSG_08263	82.9277	4.81318	0.714957	52.8877	3.2777181394730596e-12	3.5700905975140595e-11	1
CPSG_08287	4.50041	4.32197	1.37162	12.8226	0.00164289	0.00418483	1
CPSG_08304	3.92426	2.7482	1.22609	20.0141	4.50810525663001e-05	0.000168852	1
CPSG_08311	9.21312	5.38379	1.46176	15.9968	0.000335997	0.00102916	1
CPSG_08357	1.85107	3.6259	1.49009	11.0966	0.00389401	0.00879219	1
CPSG_08361	4.56293	4.60126	1.3517	16.0536	0.000326598	0.00100602	1
CPSG_08433	5.26503	4.0925	1.39421	16.5856	0.000250308	0.000801868	1
CPSG_08435	4.87174	4.68178	1.51637	11.0805	0.00392562	0.00884889	1
CPSG_08466	5.44557	5.26206	1.44502	23.7287	7.03695433537528e-06	3.22044145465998e-05	1
CPSG_09312	4.34002	4.50906	1.34436	15.7532	0.000379531	0.00114448	1
CPSG_08500	18.7271	2.94523	0.701168	36.5254	1.17112241236874e-08	8.52664793818206e-08	1
CPSG_08507	6.42596	4.89217	1.44171	13.7271	0.00104521	0.00282352	1
CPSG_08518	4.81143	3.56579	1.30917	12.0768	0.00238542	0.00575842	1
CPSG_08534	13.376	5.87414	1.2755	33.9994	4.14125323531964e-08	2.75039818531107e-07	1
CPSG_08544	80.1874	2.50787	0.437128	36.2132	1.36902064197928e-08	9.83599791057939e-08	1
CPSG_08580	12.0354	2.32261	0.749987	18.946	7.69002516773678e-05	0.000274802	1
CPSG_08587	6.70778	2.76896	1.05203	13.2263	0.00134258	0.00350176	1
CPSG_08588	23.1993	6.10329	1.23598	57.3551	3.5114973135078297e-13	4.2026851970362294e-12	1
CPSG_08597	4.47529	3.84966	1.34048	18.5582	9.33572110847331e-05	0.000331005	1
CPSG_08612	10.8225	5.67441	1.44864	18.1457	0.000114739	0.000398005	1
CPSG_08635	5.20655	4.65144	1.49279	11.2589	0.00359053	0.00820219	1
CPSG_08638	10.8216	3.00648	0.89969	27.7492	9.42618781071599e-07	5.03284498207444e-06	1
CPSG_08505	9.424	2.33812	0.845322	11.6938	0.00288879	0.00678171	1
CPSG_09331	5.70731	4.13407	1.30049	22.542	1.27367347494315e-05	5.45243889939343e-05	1
CPSG_09337	5.80937	5.16858	1.32266	25.7925	2.50740478668061e-06	1.2324301866663e-05	1
CPSG_09340	14.4625	4.18024	1.18744	19.5486	5.68965023473116e-05	0.000208197	1
CPSG_09850	1.6859	3.65425	1.75517	11.0514	0.00398307	0.00894877	1
CPSG_09885	10.5348	5.41854	1.27528	28.8603	5.40824670100315e-07	2.99931889344838e-06	1
CPSG_09894	48.8972	5.89391	0.930642	89.7361	3.26627805702772e-20	6.89463189867169e-19	1
CPSG_09899	24.2821	6.466	1.2636	78.0002	1.1547278371891e-17	1.99007841814298e-16	1
CPSG_09953	5.28109	5.27573	1.37126	35.2053	2.26601754422081e-08	1.56211791719323e-07	1
CPSG_10094	24.2729	6.36188	1.25087	67.2792	2.45754628661587e-15	3.63690137959511e-14	1
CPSG_10096	9.34871	5.42386	1.28284	27.3245	1.16565175373602e-06	6.03435309015815e-06	1
CPSG_10165	5.41278	4.82116	1.40253	14.8811	0.000586955	0.00168595	1
CPSG_10224	4.18915	4.8617	1.43438	20.6811	3.22958056472923e-05	0.000124211	1
Coccidioides_posadasii_str_Silveira_tRNA-Ala-AGC-1_3p	217.784	10.4964	1.43818	66.2674	4.07573775774856e-15	5.87208143616367e-14	1
Coccidioides_posadasii_str_Silveira_tRNA-Ala-AGC-1_5p	173.284	10.2932	1.24291	233.315	2.1691594039199202e-51	2.4610921070308098e-49	1
CPSG_09830	8.08585	3.33233	1.05481	30.1753	2.80238409418018e-07	1.60989280347102e-06	1
Coccidioides_posadasii_str_Silveira_tRNA-Ala-AGC-2_3p	78.1315	8.89808	1.45609	44.8449	1.82837086073196e-10	1.6991992674993602e-09	1
Coccidioides_posadasii_str_Silveira_tRNA-Ala-CGC-1_3p	128.069	9.87789	1.27633	170.456	9.67931839299087e-38	5.37893550696207e-36	1
Coccidioides_posadasii_str_Silveira_tRNA-Ala-CGC-2_3p	126.683	8.03056	1.10339	180.677	5.84084367495478e-40	3.78681364926235e-38	1
Coccidioides_posadasii_str_Silveira_tRNA-Ala-TGC-2_3p	31.2706	7.83117	1.26854	111.607	5.81912771149701e-25	1.60055401600064e-23	1
Coccidioides_posadasii_str_Silveira_tRNA-Ala-TGC-2_5p	66.8714	8.94782	1.31394	116.321	5.5121468931956e-26	1.56349749897621e-24	1
Coccidioides_posadasii_str_Silveira_tRNA-Arg-ACG-1_3p	159.584	10.1156	1.49179	55.9052	7.24996244287133e-13	8.400701162527079e-12	1
Coccidioides_posadasii_str_Silveira_tRNA-Arg-CCT-1_3p	162.667	10.232	1.44428	81.7699	1.75348066965217e-18	3.1831519089752403e-17	1
Coccidioides_posadasii_str_Silveira_tRNA-Arg-TCG-1_3p	112.578	9.53792	1.34076	82.1024	1.48484968517452e-18	2.7319227653582602e-17	1
Coccidioides_posadasii_str_Silveira_tRNA-Arg-TCT-1_3p	772.047	12.4801	1.29051	233.737	1.75638084919256e-51	2.07940219667449e-49	1
Coccidioides_posadasii_str_Silveira_tRNA-Asn-GTT-1_3p	124.012	9.80873	1.43375	70.4158	5.1216124100757e-16	8.015029076227671e-15	1
Coccidioides_posadasii_str_Silveira_tRNA-Asn-GTT-1_5p	16.0977	6.78945	1.2769	65.1657	7.070625424838541e-15	9.92438816073986e-14	1
Coccidioides_posadasii_str_Silveira_tRNA-Asp-GTC-1_3p	17239	13.7544	0.957185	172.964	2.76294547917847e-38	1.63554359560934e-36	1
Coccidioides_posadasii_str_Silveira_tRNA-Ala-AGC-2_5p	171.14	10.3202	1.3995	119.085	1.3837850343659002e-26	4.0957028788895104e-25	1
CPSG_04075	31.4897	4.84101	0.929614	49.5667	1.7247714280376097e-11	1.78848061302618e-10	1
CPSG_09822	5.93387	3.3547	1.20214	20.4729	3.58398292671881e-05	0.000136492	1
CPSG_09778	4.76892	2.63512	1.14253	20.9914	2.76552120279665e-05	0.000107887	1
CPSG_09343	14.9544	5.70246	1.26173	55.9474	7.09861370978394e-13	8.26048082553063e-12	1
CPSG_09385	3.8452	2.75411	1.22556	20.3535	3.80439117940045e-05	0.000144281	1
CPSG_09428	17.8796	4.59007	1.16137	27.6113	1.00988669617617e-06	5.30872871368284e-06	1
CPSG_09432	2.96659	4.26228	1.39985	15.9918	0.00033684	0.00103058	1
CPSG_09438	10.9569	3.94672	1.18715	17.2895	0.000176045	0.000584597	1
CPSG_09498	6.20042	3.99726	1.31609	14.7989	0.000611595	0.00174751	1
CPSG_09520	18.0819	6.21605	1.2621	42.5754	5.68669595840135e-10	4.88481801095485e-09	1
CPSG_09530	20.0826	5.47406	1.46674	24.4746	4.84639497071799e-06	2.3030948525768e-05	1
CPSG_09561	4.39509	4.47233	1.39811	12.9811	0.00151773	0.00392104	1
CPSG_09574	5.22029	4.01733	1.31757	21.4786	2.16760142714792e-05	8.71843232810012e-05	1
CPSG_09601	4.38256	4.70408	1.36513	17.8132	0.000135494	0.000460037	1
CPSG_09787	16.1508	4.28789	1.11112	26.9681	1.392997450578e-06	7.10324355416459e-06	1
CPSG_09609	2.68554	4.32569	1.61901	16.9741	0.000206118	0.000674591	1
CPSG_09631	4.82152	3.74727	1.31029	14.9561	0.000565351	0.00163227	1
CPSG_09660	4.95234	4.39901	1.36666	13.5027	0.00116927	0.0030942	1
CPSG_09682	2.90295	4.03972	1.41755	11.4249	0.00330462	0.00763877	1
CPSG_09685	14.198	3.37129	0.929431	32.7797	7.62051880335244e-08	4.79230316432533e-07	1
CPSG_09686	54.3872	3.04082	0.622527	47.2349	5.5342787263248594e-11	5.4799421715573e-10	1
CPSG_09703	4.43705	3.83861	1.39038	15.4867	0.000433609	0.0012904	1
CPSG_09722	7.89371	3.49817	1.20413	14.0134	0.000905788	0.00247886	1
CPSG_09739	75.5844	7.04048	1.08321	116.888	4.15083726575122e-26	1.18976103943585e-24	1
CPSG_09744	4.44811	3.62514	1.3644	11.5172	0.00315551	0.0073252	1
CPSG_09753	2.93119	4.18273	1.41678	13.6569	0.00108256	0.00290772	1
CPSG_09754	80.7371	9.0994	1.31686	88.0076	7.75166430707665e-20	1.5635394006051599e-18	1
CPSG_09613	222.77	5.88836	0.716753	68.4168	1.3914874989220901e-15	2.11677120646081e-14	1
CPSG_04066	4.18542	4.6206	1.36354	17.1495	0.00018881	0.000623187	1
snosnR61_1	5.9659	5.35594	1.42155	23.8486	6.62733075638416e-06	3.04834825162737e-05	1
CPSG_01800	5.36325	4.49601	1.41319	12.6389	0.0018009	0.00450307	1
CPSG_02093	4.06532	3.80641	1.39067	19.509	5.80316930117479e-05	0.000210975	1
CPSG_00834	5.91569	3.04177	1.16932	12.2633	0.00217294	0.00529919	1
CPSG_00881	5.80613	4.04161	1.29001	18.8189	8.19441251002012e-05	0.000291678	1
CPSG_00906	12.7943	6.2715	1.45037	23.4456	8.10686229955638e-06	3.63673575645668e-05	1
CPSG_00936	3.00358	2.55793	1.36433	16.9352	0.000210166	0.000686188	1
CPSG_02869	12.6519	2.73373	0.813238	31.0941	1.77012804523055e-07	1.05935355322259e-06	1
CPSG_02868	23.6784	6.15776	1.23667	59.0932	1.47255834310375e-13	1.8393469579227097e-12	1
CPSG_02860	10.481	5.90966	1.34681	27.2902	1.18582064183342e-06	6.11551062066741e-06	1
CPSG_00942	22.0315	4.5114	1.01484	35.1611	2.31668849978341e-08	1.59301585477531e-07	1
CPSG_00943	3.35977	3.44582	1.40398	13.8966	0.000960263	0.00262266	1
CPSG_00944	3.66581	4.25957	1.36725	13.2972	0.00129582	0.00338628	1
CPSG_00949	56.0543	6.47177	1.11009	71.5811	2.859948436777e-16	4.50152577649928e-15	1
CPSG_02842	10.4749	5.05547	1.2677	36.0403	1.4925853742547e-08	1.06674802469699e-07	1
CPSG_00960	5.97625	4.41617	1.31861	33.649	4.93407496895118e-08	3.22193912241105e-07	1
CPSG_02802	4.45151	3.68531	1.3478	14.4793	0.000717576	0.00200406	1
CPSG_02795	9.7657	4.54099	1.25953	22.8561	1.08855866482342e-05	4.71997650368498e-05	1
CPSG_00998	17.3391	5.40786	1.24511	37.7385	6.3852594112295705e-09	4.88400600471295e-08	1
CPSG_02788	5.14583	4.01785	1.32408	19.5463	5.69616917456656e-05	0.000208197	1
CPSG_01026	9.00093	3.70835	1.15457	18.8077	8.24056107430636e-05	0.000292938	1
CPSG_02787	3.09567	4.15349	1.43884	11.4718	0.00322803	0.00747442	1
CPSG_01054	4.61364	4.62822	1.33528	17.2769	0.000177162	0.000587589	1
CPSG_02767	22.8536	3.25162	0.754479	24.8367	4.04369512945691e-06	1.93514619288421e-05	1
CPSG_01097	11.5614	6.09823	1.28455	39.3048	2.91795487485788e-09	2.32327225854913e-08	1
CPSG_02756	15.764	4.42601	1.11321	30.8079	2.04244712952671e-07	1.20120594680372e-06	1
CPSG_02743	79.8156	9.17439	1.25088	171.322	6.27879228644475e-38	3.5619065408310495e-36	1
CPSG_01136	8.45787	4.00974	1.15605	40.6495	1.4896475985002301e-09	1.22178024419161e-08	1
CPSG_02723	4.27733	4.43264	1.35893	14.2868	0.00079006	0.00218409	1
CPSG_02704	3.61137	4.22539	1.40695	11.6937	0.00288901	0.00678171	1
CPSG_02699	4.75338	5.05998	1.44793	21.8131	1.83377767920146e-05	7.50942884160085e-05	1
CPSG_00800	11.2892	4.17532	1.16435	24.1397	5.7296111874868e-06	2.6624114784175e-05	1
CPSG_00798	26.8958	5.69567	1.19126	45.653	1.22061660513864e-10	1.15809721804617e-09	1
CPSG_00792	10.4181	3.26314	0.977352	18.5148	9.54025454738631e-05	0.000337817	1
CPSG_00788	5.25046	3.02163	1.37731	14.9064	0.000579576	0.00166651	1
CPSG_00461	14.7937	5.3748	1.25444	37.1475	8.58080123463838e-09	6.38402233932249e-08	1
CPSG_03152	29.391	5.44368	1.16124	39.8921	2.17543567152169e-09	1.75722087112444e-08	1
CPSG_00539	3.39379	4.6653	1.48615	24.3181	5.24073587753886e-06	2.45620030887062e-05	1
CPSG_00545	2.90373	3.08112	1.37769	12.8936	0.00158562	0.00406559	1
CPSG_00564	13.5973	4.21935	1.10911	27.4735	1.0819614650543e-06	5.65485809854674e-06	1
CPSG_03125	18.191	6.78699	1.26397	56.9658	4.26613474720175e-13	5.0507325724479896e-12	1
CPSG_03121	3.1521	4.41854	1.52555	13.6744	0.00107311	0.00288742	1
CPSG_00594	11.7646	3.13663	0.881091	23.558	7.66381396481666e-06	3.47230705926718e-05	1
CPSG_00598	4.58553	3.02447	1.21353	23.9763	6.21740293239042e-06	2.87436132171462e-05	1
CPSG_03106	4.79843	4.52721	1.33739	15.5653	0.00041691	0.00124615	1
CPSG_00599	6.86102	4.48542	1.3547	21.5757	2.06485501937088e-05	8.32977810036578e-05	1
CPSG_03089	10.6956	6.02648	1.35152	29.434	4.05972772971217e-07	2.29349348713822e-06	1
CPSG_00638	20.0321	4.27108	0.872665	56.2727	6.03296442009771e-13	7.08093194651985e-12	1
CPSG_00640	3.89693	3.56276	1.33704	14.8532	0.000595217	0.00170788	1
CPSG_01163	26.6524	6.62541	1.27127	83.335	8.01732708867604e-19	1.5160542821156202e-17	1
CPSG_00645	6.11843	5.29099	1.46666	17.9349	0.000127492	0.000437229	1
CPSG_00670	39.72	2.54277	0.600689	21.878	1.77520321105224e-05	7.32405809650794e-05	1
CPSG_00698	7.75483	4.66926	1.34266	26.0959	2.15445166140283e-06	1.06664943163634e-05	1
CPSG_00703	12.8641	4.94286	1.26822	27.1068	1.29967961802832e-06	6.65230751859233e-06	1
CPSG_00709	7.12857	3.71453	1.37771	12.0131	0.00246263	0.00589774	1
CPSG_00714	12.4889	3.38243	1.03497	16.1981	0.000303822	0.000942265	1
CPSG_02980	20.1221	3.7615	0.781531	43.7507	3.15974795104392e-10	2.8584696580374e-09	1
CPSG_00727	12.4011	6.0208	1.27141	37.4803	7.265413038920281e-09	5.48025476592242e-08	1
CPSG_02952	61.4409	6.42579	1.1188	65.3227	6.536730598535151e-15	9.22254788591254e-14	1
CPSG_00768	9.92879	5.12941	1.28522	48.9657	2.32929402925105e-11	2.39345948741532e-10	1
CPSG_00776	7.78143	4.14638	1.39842	11.1617	0.00376938	0.00856048	1
CPSG_02945	15.1014	3.44594	0.965036	20.7939	3.0525035171979e-05	0.000117733	1
CPSG_00777	3.64703	4.05781	1.38491	11.0654	0.00395529	0.00890104	1
CPSG_00778	34.6173	7.83591	1.28611	74.5372	6.523021834350481e-17	1.06360409909799e-15	1
CPSG_02925	8.70809	5.93868	1.31738	44.4236	2.25697893563874e-10	2.06927732045262e-09	1
CPSG_03069	37.3458	6.03684	1.0897	81.4081	2.10111142916389e-18	3.76403054053505e-17	1
CPSG_02694	9.50254	5.7042	1.31804	27.535	1.04919982751102e-06	5.50476133008193e-06	1
CPSG_02685	21.0375	5.31066	1.11888	59.1566	1.42663159486208e-13	1.79019254968178e-12	1
CPSG_02683	15.5735	6.38119	1.53719	19.0642	7.24867512126932e-05	0.000260398	1
CPSG_01745	10.4165	6.2557	1.33512	53.2686	2.7093418561994397e-12	2.97481365904479e-11	1
CPSG_02339	5.06335	3.84451	1.31342	16.2013	0.000303346	0.00094186	1
CPSG_01746	7.00934	5.64569	1.41089	30.5032	2.37856441745771e-07	1.38393822836268e-06	1
CPSG_02327	4.56588	4.61333	1.39028	14.4236	0.000737828	0.0020543	1
CPSG_02315	4.01051	4.04787	1.34302	12.4669	0.00196267	0.00486735	1
CPSG_01752	3.24342	4.50913	1.43241	19.435	6.02203178910699e-05	0.00021864	1
CPSG_02300	12.5963	2.34096	0.798756	11.4204	0.00331202	0.00764938	1
CPSG_01757	15.7947	2.9376	0.784678	19.7149	5.23546802077234e-05	0.000193173	1
CPSG_01762	9.25346	4.56093	1.27343	22.7251	1.16229479677888e-05	5.0077986259951e-05	1
CPSG_01792	10.9245	6.18615	1.40756	29.227	4.50236914864429e-07	2.5226237020079e-06	1
CPSG_04063	5.16955	4.12183	1.58352	15.4456	0.000442626	0.00131436	1
CPSG_02261	19.2336	3.43597	0.86312	20.9803	2.78085449310263e-05	0.000108175	1
CPSG_01839	6.35869	3.76366	1.2803	13.775	0.00102049	0.00276337	1
CPSG_02218	5.34021	4.67982	1.33988	16.4213	0.000271749	0.000857443	1
CPSG_01742	2.94001	4.45683	1.53653	20.4765	3.57746382548041e-05	0.000136435	1
CPSG_02214	7.49757	4.80802	1.32701	46.9243	6.46430671089685e-11	6.33176517042163e-10	1
CPSG_01872	3.18612	3.40264	1.42295	20.3138	3.88072543932905e-05	0.000146767	1
CPSG_01927	5.08663	4.61362	1.32506	16.8097	0.000223783	0.000723706	1
CPSG_02180	13.9763	5.07416	1.25261	31.245	1.64144333631922e-07	9.93255601066055e-07	1
CPSG_01929	2.61091	4.16702	1.5212	13.4025	0.00122938	0.00323752	1
CPSG_01934	5.45734	4.76823	1.3197	18.4588	9.8111632064123e-05	0.00034606	1
CPSG_02179	4.70579	3.82366	1.32029	16.8919	0.000214765	0.000698692	1
CPSG_01937	34.4514	3.07348	0.73279	24.6641	4.40810025971744e-06	2.1021465862015e-05	1
CPSG_02157	24.0642	7.21439	1.41834	33.9275	4.2928472282155e-08	2.83036876572174e-07	1
CPSG_01939	6.32341	3.49181	1.1645	26.3965	1.85386591869733e-06	9.26252641580335e-06	1
CPSG_01969	8.96064	3.44075	1.14932	15.0462	0.000540464	0.00156729	1
CPSG_01976	21.2371	4.61327	0.957837	47.0188	6.166028825240489e-11	6.08336829388763e-10	1
CPSG_02041	3.13386	4.1868	1.3798	13.8459	0.000984935	0.0026793	1
CPSG_02101	6.36389	5.42572	1.3613	28.4583	6.61223961491115e-07	3.61548764486005e-06	1
CPSG_02098	36.349	5.82516	1.09055	67.8996	1.80211474874454e-15	2.6962409125447202e-14	1
CPSG_01854	9.26813	3.53634	1.01781	43.7819	3.11087507541076e-10	2.8330812141617e-09	1
CPSG_00459	10.4033	3.06762	0.878467	26.9779	1.38619959908554e-06	7.08184147900551e-06	1
CPSG_01736	8.94356	4.23248	1.30568	26.9601	1.39857026364913e-06	7.10532111018219e-06	1
CPSG_01730	12.3948	5.27337	1.26627	37.7567	6.327720216447e-09	4.86733959022181e-08	1
CPSG_01239	4.25012	4.64478	1.35181	18.0626	0.000119607	0.000412264	1
CPSG_01254	2.33965	4.0618	1.50684	15.1839	0.000504508	0.00147085	1
CPSG_02682	3.06374	4.30999	1.43612	14.7071	0.000640304	0.0018162	1
CPSG_01282	7.82958	5.73876	1.38719	29.0145	5.00696793150701e-07	2.78813367637906e-06	1
CPSG_02655	8.82523	2.774	0.96474	12.7443	0.00170848	0.00432763	1
CPSG_01328	5.47173	2.99142	1.21227	13.5664	0.00113266	0.00301195	1
CPSG_01329	12.6821	3.97288	0.974902	43.7742	3.12279322577025e-10	2.8344553179241303e-09	1
CPSG_01367	10.0992	2.97265	1.01483	11.3441	0.00344082	0.00791998	1
CPSG_01385	8.56024	2.54175	0.922186	12.8426	0.00162657	0.00415103	1
CPSG_02574	18.7493	3.74349	0.805314	42.7667	5.1680358271163e-10	4.4960260566254605e-09	1
CPSG_01404	4.91406	4.39372	1.32188	15.3779	0.000457865	0.00135224	1
CPSG_02567	26.7309	3.50355	0.767652	31.1878	1.6891334062447e-07	1.01984706545551e-06	1
CPSG_01422	6.80276	3.48901	1.15088	22.7	1.17694683882262e-05	5.05493098125234e-05	1
CPSG_01426	15.7591	2.88479	0.74321	23.0006	1.01269359307192e-05	4.42626750230311e-05	1
CPSG_02379	7.95074	5.13693	1.42106	15.9764	0.000339447	0.00103617	1
CPSG_01451	25.6572	5.73493	1.1352	77.417	1.54565088307926e-17	2.6141660587731897e-16	1
CPSG_01455	2.21089	3.98234	1.50601	14.8002	0.000611182	0.00174751	1
CPSG_01456	7.5175	5.2496	1.31935	22.3186	1.42421296017613e-05	5.99402146918022e-05	1
CPSG_01476	7.04646	4.24726	1.28193	19.8726	4.83850178512335e-05	0.00017999	1
CPSG_02488	20.3782	2.84686	0.809621	16.3268	0.000284894	0.000890662	1
CPSG_02457	7.2525	5.29386	1.29722	25.834	2.45594819116276e-06	1.20932132450926e-05	1
CPSG_01509	10.8966	3.7466	1.13127	18.1264	0.000115854	0.000400345	1
CPSG_01581	4.03303	4.71778	1.41552	17.9353	0.000127465	0.000437229	1
CPSG_02436	5.56583	5.05328	1.39824	18.1269	0.000115826	0.000400345	1
CPSG_01591	8.3215	3.04541	1.02506	14.6921	0.000645124	0.00182606	1
CPSG_01619	13.0429	5.38079	1.25763	42.9145	4.79998234413425e-10	4.21624255583147e-09	1
CPSG_01621	20.3394	5.02793	1.11793	43.4756	3.62575854598127e-10	3.2583962114544603e-09	1
CPSG_01660	6.30343	3.64958	1.28869	13.4063	0.00122703	0.00323447	1
CPSG_01697	10.3261	4.59129	1.27503	22.3412	1.40824775651429e-05	5.95878908346235e-05	1
CPSG_01721	4.76896	4.92099	1.48217	15.309	0.000473906	0.00139057	1
CPSG_02513	3.98813	3.61149	1.38682	12.8746	0.00160071	0.00409272	1
CPSG_00445	4.15634	4.45615	1.38786	13.5632	0.00113448	0.00301383	1
CPSG_00828	3.26373	4.42417	1.43153	15.9007	0.000352543	0.0010714	1
CPSG_00444	4.18528	4.31329	1.41921	11.4055	0.00333682	0.00769361	1
5S_rRNA_21	385.667	11.417	1.2499	243.974	1.05134211997051e-53	1.50673925930511e-51	1
5S_rRNA_20	419.94	10.225	1.22628	198.044	9.89196600282146e-44	7.088374585706009e-42	1
Afu_455_1	47.2332	8.41331	1.31298	91.6209	1.2728346547150801e-20	2.7951038425718997e-19	1
5S_rRNA_2	1627.09	11.6617	1.09886	295.269	7.64030894571433e-65	2.31161791768668e-62	1
CPSG_03598	4.11185	4.33715	1.35462	13.7741	0.00102092	0.00276337	1
CPSG_03588	3.94799	4.55228	1.36355	17.0355	0.000199888	0.000655779	1
CPSG_03582	9.46813	4.93144	1.28884	33.2917	5.89936020610336e-08	3.80662508085769e-07	1
Afu_513_1	44.2834	7.78182	1.40376	39.2648	2.97683050579488e-09	2.36323891174328e-08	1
CPSG_03569	184.474	3.22243	0.491336	45.424	1.3686644643059002e-10	1.2895755488944502e-09	1
5S_rRNA_1|5S_rRNA_8	1674.03	11.7191	1.07961	372.951	1.0346113658507e-81	9.39082249737152e-79	1
5S_rRNA_18	602.097	11.767	1.29557	149.113	4.1743287466154295e-33	1.7222268450051302e-31	1
CPSG_03561	41.6753	8.25164	1.26725	127.565	1.99317998479684e-28	6.53907120313469e-27	1
Afu_514_1	31.3809	7.73862	1.25688	94.9764	2.37752983098797e-21	5.67895941208792e-20	1
CPSG_03826	2.93909	4.12426	1.42053	12.4114	0.00201791	0.0049907	1
CPSG_00003	12.272	5.84711	1.34127	25.7091	2.61419493262067e-06	1.2813805234522e-05	1
CPSG_00010	4.72562	3.83229	1.31207	17.6313	0.000148391	0.00050161	1
CPSG_03529	6.83396	5.31906	1.30952	26.4859	1.77283990392013e-06	8.87397621024728e-06	1
CPSG_03495	6.06717	3.01174	1.15416	12.0953	0.00236344	0.00572058	1
CPSG_03493	4.44908	4.9901	1.44091	23.2867	8.77730320898902e-06	3.90532624805181e-05	1
CPSG_03924	11.7596	6.23081	1.29424	43.0328	4.52422267234023e-10	3.98687972064157e-09	1
CPSG_03469	4.14141	4.41854	1.41557	12.3006	0.00213289	0.0052229	1
CPSG_03464	8.56256	4.80051	1.28206	32.3696	9.35474328151817e-08	5.84242338430596e-07	1
CPSG_00054	7.97422	3.47992	1.13626	17.5315	0.000155982	0.000524368	1
Afu_335_1	9.7328	4.65928	1.36946	16.561	0.000253404	0.000810834	1
CPSG_03455	3.73407	4.50157	1.36572	17.1407	0.000189647	0.000625193	1
5S_rRNA_3	1438.22	10.4517	0.811242	331.454	1.06115325802832e-72	4.8158672026851694e-70	1
5S_rRNA_5	1194.44	10.6553	0.92818	297.846	2.10634535007879e-65	7.16947298533069e-63	1
CPSG_03719	2.21121	3.75701	1.43801	10.9562	0.00417734	0.00929321	1
Afu_190_1	39.0968	8.01479	1.50699	34.5207	3.19099232755723e-08	2.15076042275702e-07	1
5S_rRNA_9	1675.49	10.3145	0.778076	249.612	6.272049071319629e-55	9.48821645622408e-53	1
CPSG_03727	9.91886	2.80057	0.980363	11.2246	0.00365271	0.0083233	1
Afu_191_1	8.53335	5.67457	1.3881	22.9239	1.05229818472009e-05	4.59199993107822e-05	1
5S_rRNA_7	1579.19	10.2983	0.741173	359.035	1.08753672758619e-78	7.40340627304296e-76	1
Afu_198_1	8.35019	5.91266	1.37912	37.6734	6.5965722083229106e-09	5.01744863778304e-08	1
CPSG_03661	131.555	8.06987	1.09419	176.785	4.0880841047449903e-39	2.52996659482286e-37	1
CPSG_03746	4.07099	4.15646	1.41173	10.874	0.00435247	0.00965129	1
Afu_199_1	9.72248	6.13947	1.42051	35.8327	1.65585278341269e-08	1.1681054738945e-07	1
Afu_263_1	23.981	7.00687	1.41869	30.2047	2.76145720185839e-07	1.58973529823687e-06	1
Afu_294_1	3.49342	4.57218	1.52627	14.5125	0.000705741	0.00197506	1
5S_rRNA_6	1437.06	10.8472	1.00098	177.022	3.6321362322003e-39	2.30007138611196e-37	1
Afu_298_1	13.2616	6.39393	1.37434	31.8493	1.21343707410465e-07	7.44186746123191e-07	1
CPSG_03620	4.1869	4.61592	1.34617	18.1295	0.000115675	0.000400345	1
CPSG_03618	24.9691	5.68754	1.30624	33.0363	6.70295263767435e-08	4.27450586238577e-07	1
CPSG_03612	22.4293	4.63521	0.945031	47.9048	3.95924335381403e-11	3.99297024164281e-10	1
CPSG_03603	5.64335	2.72781	1.14025	18.3249	0.000104905	0.000367641	1
CPSG_03601	3.58023	4.08574	1.35976	12.0789	0.00238286	0.00575842	1
CPSG_03750	6.70521	2.70723	1.00525	14.1718	0.000836827	0.00229937	1
Afu_300_1	7.41525	5.60654	1.332	31.5333	1.42114752751621e-07	8.65183488784859e-07	1
Afu_304_1	28.4577	7.4663	1.45866	32.511	8.7162364386661e-08	5.46873544296954e-07	1
CPSG_03165	6.76945	3.02226	1.02619	26.6601	1.62490072604519e-06	8.19371236485379e-06	1
5S_rRNA_4	907.648	10.2453	0.92387	287.093	4.55666787092706e-63	1.24078066125344e-60	1
CPSG_03925	4.47593	4.74866	1.49943	12.8802	0.00159625	0.00408514	1
CPSG_03721	25.735	2.68551	0.599133	27.6862	9.72783409579536e-07	5.15348098109937e-06	1
CPSG_03429	17.28	3.24706	0.827262	34.8496	2.707116392396e-08	1.83827379962451e-07	1
5S_rRNA_13|5S_rRNA_19	1260.18	9.92523	0.75889	278.144	3.9972296957889406e-61	8.37265881664098e-59	1
CPSG_03271	5.65301	1.59807	0.921549	16.4703	0.000265165	0.000840564	1
CPSG_03273	8.99292	1.82793	0.780696	11.8292	0.00269969	0.00639797	1
CPSG_03275	3.0012	4.28304	1.42805	14.9162	0.000576755	0.00166191	1
CPSG_00220	6.91151	4.21068	1.32921	15.8921	0.000354064	0.00107482	1
5S_rRNA_14	1151.06	9.55678	0.787375	182.041	2.9528018915508197e-40	1.96109257333973e-38	1
CPSG_03263	6.85574	2.51686	0.982112	10.9614	0.00416635	0.00927634	1
CPSG_00187	6.61948	3.06871	1.17533	10.8127	0.00448792	0.00989524	1
CPSG_00157	4.52746	4.94843	1.37569	24.086	5.88574931714443e-06	2.72566248139189e-05	1
CPSG_03316	13.1198	5.1219	1.28775	27.2925	1.18443648608781e-06	6.11551062066741e-06	1
CPSG_00145	9.84475	5.69411	1.2855	30.9798	1.87422754558085e-07	1.11430602764556e-06	1
5S_rRNA_15	1349.62	9.66656	0.79208	164.242	2.16451874286805e-36	1.1556832425156299e-34	1
CPSG_03321	7.42515	2.0178	0.892476	20.0572	4.41196718162624e-05	0.000165707	1
CPSG_00126	16.6556	2.9473	0.777612	21.7871	1.85775060670327e-05	7.58419025795052e-05	1
CPSG_00177	4.13492	3.43892	1.33778	11.2185	0.00366375	0.00834147	1
CPSG_00120	16.4646	4.8665	1.11377	47.686	4.4169954609206295e-11	4.40566983153366e-10	1
CPSG_00242	6.81699	4.06763	1.32038	14.6471	0.000659812	0.0018657	1
CPSG_00255	7.21787	4.29563	1.27497	21.2637	2.41349321149366e-05	9.58009040072483e-05	1
5S_rRNA_11	468.927	11.5152	1.25683	200.231	3.31388121362357e-44	2.5781995841991396e-42	1
CPSG_00422	4.33733	4.80234	1.39426	19.0315	7.36836292679233e-05	0.000264001	1
CPSG_00414	15.0358	3.56914	0.998894	17.7691	0.000138512	0.000469699	1
CPSG_03186	6.70032	2.29075	0.913591	20.7265	3.15711397699029e-05	0.000121596	1
CPSG_00378	7.60738	3.94409	1.29676	15.2376	0.000491139	0.00143649	1
CPSG_00373	7.92439	4.59541	1.2906	25.536	2.85048796170974e-06	1.38357909442703e-05	1
CPSG_03257	19.641	1.53836	0.583776	14.7616	0.000623114	0.00177669	1
CPSG_00354	168.132	2.50501	0.898319	13.5987	0.00111448	0.00297813	1
CPSG_03208	74.2835	6.22361	0.900357	89.0878	4.5168857661430303e-20	9.38891598565456e-19	1
CPSG_00338	7.3626	3.11092	1.03643	20.2753	3.95622778966451e-05	0.000149415	1
CPSG_03226	12.1093	4.31457	1.12074	33.4526	5.44333409473385e-08	3.52909493808578e-07	1
CPSG_00288	2.86598	3.95248	1.39513	11.2126	0.00367463	0.00835227	1
CPSG_00286	6.39402	4.25315	1.28972	22.0224	1.65159025216159e-05	6.855610147311e-05	1
CPSG_00259	13.5764	4.76465	1.16475	45.0334	1.66390372849493e-10	1.5569793308218902e-09	1
5S_rRNA_12	1449.92	9.66483	0.653874	349.326	1.39561497370928e-76	7.60051914682075e-74	1
CPSG_03327	6.22564	3.38015	1.15895	22.2968	1.43984222924275e-05	6.05044813306791e-05	1
CPSG_03989	1.73145	3.69491	1.73496	11.5365	0.00312517	0.00726714	1
CPSG_03369	5.77552	3.92897	1.29917	15.749	0.000380324	0.0011456	1
5S_rRNA_16	569.457	11.8154	1.26212	201.837	1.4848512347581201e-44	1.1891911506607e-42	1
CPSG_03345	99.3706	5.08019	0.669772	76.9037	1.99787238356882e-17	3.33755000028091e-16	1
CPSG_03985	4.15496	4.7311	1.34955	21.39	2.26584259152245e-05	9.06004313761472e-05	1
CPSG_00069	19.7992	4.92487	1.12065	38.6847	3.97852785595694e-09	3.10533508672963e-08	1
5S_rRNA_17	456.415	10.5887	1.22397	231.288	5.97560733225918e-51	6.42062679084404e-49	1
CPSG_03930	15.0348	4.67888	1.13889	35.7587	1.7183011015433e-08	1.2051920680922e-07	1
CPSG_03942	8.91534	2.16708	0.773962	24.3095	5.26327992268177e-06	2.45830381294382e-05	1
CPSG_00078	7.37325	5.48304	1.31468	28.6137	6.11804142263121e-07	3.36554076642925e-06	1
CPSG_01842	9.95347	-4.84983	1.16017	20.8482	2.97073711204324e-05	0.000114905	2
SSU_rRNA_1	2892.66	-1.90835	0.577022	11.7359	0.00282866	0.00666878	2
LSU_rRNA_1	17397.4	-2.00623	0.693191	12.7844	0.00167453	0.00425747	2
CPSG_01717	135.882	-4.04034	0.94371	17.1743	0.000186484	0.000616256	2
LSU_rRNA_5	2667.65	-2.77512	0.465031	48.8184	2.5073896115983298e-11	2.56677515503092e-10	2
LSU_rRNA_4	10989	-5.97344	0.602259	85.9817	2.13458456340177e-19	4.1816358029805895e-18	2
CPSG_07763	92.8293	-6.33798	0.699868	93.6443	4.62803745940735e-21	1.0771064958945501e-19	2
SSU_rRNA_2	27431.9	-6.572	0.732802	52.4013	4.18018916544574e-12	4.51692662599553e-11	2
CPSG_01661	28.6536	-9.48859	1.66534	38.5434	4.2698631435344905e-09	3.31248927061094e-08	2
Coccidioides_posadasii_str_Silveira_tRNA-Tyr-GTA-3_5p	63.7276	-5.01033	0.627313	71.6741	2.7300591565052e-16	4.32660839939039e-15	2
CPSG_07833	348.933	-8.9995	0.877168	133.715	9.207684738039389e-30	3.25617214827029e-28	2
CPSG_08530	107.27	-4.46048	0.560607	51.568	6.34075263324552e-12	6.77092918444218e-11	2
CPSG_01652	8.67007	-0.504402	0.623575	13.5344	0.00115091	0.00305154	2
CPSG_01618	18.8995	-4.33704	0.764885	36.3438	1.28246615953884e-08	9.26301154489192e-08	2
5_8S_rRNA_1	1297.57	-3.96446	0.513733	108.922	2.22804786272885e-24	5.948014049226151e-23	2
CPSG_01923	13.5114	-2.98998	0.684391	25.6898	2.63954534641132e-06	1.28807920757671e-05	2
CPSG_01674	13.5498	-3.28298	0.924886	14.7146	0.00063791	0.00181129	2
CPSG_07934	19.8622	-3.53371	0.717536	29.5453	3.83988617312865e-07	2.17833542696444e-06	2
CPSG_07954	11.0479	-3.25974	0.97595	10.798	0.00452112	0.00993625	2
CPSG_08254	132.535	-5.85488	0.820665	46.7892	6.915927554366139e-11	6.70180453044093e-10	2
CPSG_07704	86.6173	-5.45168	1.08387	16.7748	0.000227717	0.000733816	2
CPSG_08200	13.8959	-8.28837	1.79638	22.1869	1.52113047483702e-05	6.34309078557612e-05	2
CPSG_01759	13.6273	-8.89208	1.585	55.5278	8.75584602395298e-13	1.00177179509344e-11	2
CPSG_08151	15.2619	-5.60766	1.05453	32.429	9.08088720350535e-08	5.68442663336668e-07	2
CPSG_01761	93.6292	-8.67097	1.15474	88.0853	7.456413426656391e-20	1.51520998214816e-18	2
SSU_rRNA_3	1463	-4.38144	0.57777	61.382	4.68881520327522e-14	6.07983038024686e-13	2
CPSG_07680	10.9747	-2.27546	0.67341	13.7157	0.0010512	0.00283688	2
CPSG_07718	16.6394	-5.39671	1.08862	22.8918	1.06930418725923e-05	4.64388405407798e-05	2
CPSG_01748	9.85183	1.39644	0.753459	24.9491	3.82263200698877e-06	1.83580722310942e-05	2
LSU_rRNA_11	406347	-2.18001	0.645097	11.2136	0.00367281	0.00835227	2
CPSG_08422	33.5093	-2.20453	1.13932	17.4336	0.000163808	0.000547301	2
CPSG_08135	34.229	-4.72039	0.595905	76.131	2.94014800914802e-17	4.881721359091501e-16	2
CPSG_07639	22.0815	-1.82746	0.581802	20.5522	3.44472845530382e-05	0.000132113	2
CPSG_07635	53.1572	-4.71402	0.462807	128.162	1.4787072326465099e-28	4.91038999328834e-27	2
CPSG_08130	12.8945	0.325179	0.604316	12.8178	0.0016468	0.00419089	2
CPSG_08089	16.7463	-2.13324	0.723299	12.1474	0.00230261	0.00557829	2
CPSG_08079	34.0224	-5.76145	1.07275	31.5972	1.37646714943446e-07	8.40385660966376e-07	2
LSU_rRNA_12	157011	-2.44504	0.653626	12.3938	0.00203573	0.00503021	2
LSU_rRNA_2	601.3	-1.56904	0.404402	14.7593	0.000623813	0.00177682	2
LSU_rRNA_3	19055.4	-6.46757	0.515076	89.5595	3.5677602490790805e-20	7.47308550634026e-19	2
CPSG_08375	17.0445	-5.23154	1.12029	21.7789	1.86540008734146e-05	7.59737073736651e-05	2
5_8S_rRNA_3	41576.5	-0.138363	0.681512	21.7599	1.88316354319693e-05	7.653513922575e-05	2
CPSG_07762	108.566	-5.55575	0.910412	35.3111	2.14928416116656e-08	1.48540628701943e-07	2
CPSG_01834	16.5179	-5.28273	1.05836	22.3431	1.40684900729349e-05	5.95878908346235e-05	2
CPSG_09061	20.7238	-1.30515	0.54996	11.026	0.00403402	0.0090407	2
5_8S_rRNA_7	39248.3	-0.23446	0.67546	23.681	7.20659966059494e-06	3.28153359127091e-05	2
CPSG_00061	126.925	-5.56745	0.801621	38.684	3.98002917836445e-09	3.10533508672963e-08	2
Coccidioides_posadasii_str_Silveira_tRNA-Met-CAT-1_internal	464.851	-1.66924	0.32006	65.1255	7.21417861002823e-15	1.00739530026189e-13	2
Coccidioides_posadasii_str_Silveira_tRNA-Phe-GAA-1_5p	734.589	-5.61862	0.647242	97.6701	6.18308564729285e-22	1.54463690069527e-20	2
CPSG_09719	39.9254	-7.39589	1.87075	34.5031	3.21918474494197e-08	2.15907390652142e-07	2
CPSG_00963	37.323	-10.1309	1.64904	44.8543	1.81978361361317e-10	1.69701054105091e-09	2
CPSG_00977	29.8395	0.518283	0.527081	15.5335	0.000423581	0.00126194	2
CPSG_09804	13.2376	-3.4105	0.650763	42.5494	5.761090659022121e-10	4.93316033475385e-09	2
CPSG_00982	314.596	-6.01692	0.721452	46.8992	6.54599120243248e-11	6.36597644436558e-10	2
CPSG_09663	15.3487	-2.81638	0.773647	13.776	0.00101993	0.00276337	2
Coccidioides_posadasii_str_Silveira_tRNA-Phe-GAA-2_5p	733.926	-5.62129	0.646169	96.4096	1.16122051922236e-21	2.82321738735936e-20	2
CPSG_09651	10.2922	-2.18504	0.708452	22.0864	1.59958679057665e-05	6.66005325801256e-05	2
Coccidioides_posadasii_str_Silveira_tRNA-Phe-GAA-3_5p	762.3	-9.08129	0.72998	138.98	6.620612392561181e-31	2.50387882568668e-29	2
CPSG_09616	129.075	-4.71881	0.545122	80.174	3.89443548389357e-18	6.88607001470273e-17	2
Coccidioides_posadasii_str_Silveira_tRNA-Phe-GAA-4_5p	759.01	-8.77398	0.679945	155.419	1.78301641539212e-34	8.37095465364266e-33	2
CPSG_00992	27.4539	-3.97523	0.602298	47.9057	3.95749123512517e-11	3.99297024164281e-10	2
CPSG_00073	480.586	-6.53145	0.931471	38.7109	3.9266901936361305e-09	3.08137677154789e-08	2
CPSG_09968	36.2179	-6.00527	0.771171	87.0694	1.23914028502225e-19	2.4629043767267e-18	2
CPSG_09995	16.9245	-3.91161	0.896532	20.5977	3.36710321799511e-05	0.000129318	2
CPSG_00441	300.358	-6.88754	0.752342	57.3509	3.51895785870092e-13	4.2026851970362294e-12	2
CPSG_00348	8.3424	-0.71393	0.738633	16.011	0.000333629	0.00102305	2
Coccidioides_posadasii_str_Silveira_tRNA-Gln-CTG-1_3p	1019.55	-2.51461	0.326372	123.84	1.28347847353548e-27	4.0638510272524497e-26	2
Coccidioides_posadasii_str_Silveira_tRNA-Asp-GTC-2_internal	1276.77	-4.18161	0.317849	133.524	1.01330452203242e-29	3.5374720685824e-28	2
Coccidioides_posadasii_str_Silveira_tRNA-Asp-GTC-2_3p	9581.12	2.58924	0.687734	55.4336	9.17790984270621e-13	1.0456673013259e-11	2
CPSG_00206	31.1975	-2.54759	0.502147	26.8936	1.44586979943498e-06	7.33166380607346e-06	2
CPSG_00153	8.37563	-1.90383	0.961344	11.0192	0.00404778	0.00905677	2
Coccidioides_posadasii_str_Silveira_tRNA-Arg-ACG-2_internal	50.3984	-3.77646	0.656227	93.5899	4.7556759541030705e-21	1.09743267991718e-19	2
CPSG_00137	12.8114	-5.10527	1.28034	13.3777	0.00124469	0.00326837	2
CPSG_00803	65.2649	-4.59319	1.26126	37.4203	7.48672455720063e-09	5.61607464717832e-08	2
CPSG_00105	19.0793	-3.13454	0.572753	43.1885	4.18532479940672e-10	3.70020760674822e-09	2
CPSG_00836	81.9039	-8.54054	0.932747	170.364	1.01393967673755e-37	5.5219154795127e-36	2
CPSG_10163	24.4417	-4.88378	0.78964	42.2712	6.62100044515784e-10	5.6517191887664e-09	2
CPSG_10124	16.277	-3.30726	0.768635	17.8502	0.00013301	0.000453825	2
CPSG_00854	107.183	-4.98758	0.710161	36.4862	1.19434014122296e-08	8.67250187880031e-08	2
Coccidioides_posadasii_str_Silveira_tRNA-Pro-AGG-1_internal	37.977	-2.85724	0.844288	20.9822	2.77826786924673e-05	0.000108175	2
CPSG_01566	32.8297	-10.2748	2.11912	18.9941	7.50725267145449e-05	0.000268624	2
CPSG_00024	17.179	-2.61155	0.671579	14.7516	0.000626241	0.00178187	2
CPSG_01078	12.7248	-5.33069	1.16328	21.1466	2.55908272563898e-05	0.000100845	2
CPSG_01389	14.1545	-1.55257	0.709496	13.4943	0.00117422	0.00310125	2
CPSG_01419	15.5223	-2.55011	0.65785	30.0413	2.99642866082321e-07	1.71413345450034e-06	2
CPSG_08956	38.3628	-0.0707583	0.759086	15.6998	0.000389784	0.00117021	2
CPSG_08940	46.1889	-6.96192	0.913482	67.0397	2.77024374516619e-15	4.07749930707435e-14	2
CPSG_08913	9.21496	-3.46408	1.09336	13.3155	0.00128406	0.00336525	2
CPSG_08882	81.6769	-5.61286	1.24218	14.1775	0.000834447	0.00229515	2
CPSG_01335	11.2901	-3.23215	0.755186	26.2132	2.03180631267249e-06	1.00960010755606e-05	2
CPSG_08856	32.7411	-9.06714	1.87139	23.3405	8.54422729448625e-06	3.82034990523581e-05	2
CPSG_08741	18.2106	-4.72126	0.709231	54.7868	1.26820273548917e-12	1.4329112235423299e-11	2
CPSG_01500	45.7031	-2.34655	0.416284	35.7547	1.72170295441743e-08	1.2051920680922e-07	2
CPSG_08732	29.6343	-4.25717	0.66459	40.4671	1.6318137207668301e-09	1.33436299148591e-08	2
CPSG_08730	38.3077	-4.74952	1.02436	28.0548	8.09057255103658e-07	4.37115655882393e-06	2
CPSG_01503	13.0873	-5.09533	1.09118	21.165	2.53553042466531e-05	0.000100062	2
CPSG_08703	141.302	-1.80836	0.482211	94.7532	2.65834072781702e-21	6.29448852334412e-20	2
CPSG_08825	15.8288	-2.14302	0.711807	15.1405	0.000515572	0.0014999	2
CPSG_09175	18.2338	-4.37265	0.874628	24.3667	5.1148765296669e-06	2.41383167942512e-05	2
CPSG_09183	18.9731	-4.69678	0.717692	46.9852	6.270251968966419e-11	6.16386141209226e-10	2
CPSG_01319	24.7737	-3.80992	0.666169	29.4092	4.11039485532788e-07	2.31730956336601e-06	2
CPSG_09551	10.5143	-3.6494	0.82058	19.9329	4.6948814834386e-05	0.000175126	2
CPSG_09532	38.9879	-3.06953	0.565869	34.5109	3.20668548642283e-08	2.15600113074799e-07	2
Coccidioides_posadasii_str_Silveira_tRNA-Pro-TGG-1_5p	309.831	-0.813399	0.513917	45.4756	1.3338290343095002e-10	1.2611168265363801e-09	2
CPSG_09462	18.8869	-3.44401	0.700305	35.9947	1.52701050538278e-08	1.08565263868337e-07	2
Coccidioides_posadasii_str_Silveira_tRNA-Pro-TGG-1_internal	1303.53	-4.72817	0.703044	37.5184	7.12808850558303e-09	5.40662534838512e-08	2
Coccidioides_posadasii_str_Silveira_tRNA-Pro-TGG-2_5p	253.898	-0.394133	0.605424	27.2368	1.21784927964574e-06	6.25698790278369e-06	2
Coccidioides_posadasii_str_Silveira_tRNA-Pro-TGG-2_internal	1184.03	-4.56983	0.789625	27.7713	9.32284642745402e-07	4.99726590983411e-06	2
CPSG_09424	29.5906	-10.1907	1.66953	63.8257	1.38172288654029e-14	1.86258981190555e-13	2
CPSG_09404	5385.73	-10.3033	0.756641	92.6647	7.55294326454572e-21	1.6997243396163601e-19	2
CPSG_01227	38.4189	-6.4179	1.32315	22.2614	1.46557893019737e-05	6.13964834911912e-05	2
CPSG_01228	133.853	-12.2512	1.58935	91.3689	1.44379430453074e-20	3.1201999136803203e-19	2
CPSG_01257	32.3143	-4.4661	1.24439	16.9299	0.000210728	0.000687202	2
CPSG_01293	24.1601	-7.29166	1.17509	66.2773	4.05577219580131e-15	5.87208143616367e-14	2
CPSG_01305	42.6795	-5.65148	0.81087	60.5388	7.1475827396219e-14	9.18059801886341e-13	2
CPSG_01316	33.9122	-8.06648	1.64311	60.0132	9.296069105219699e-14	1.1828596342763199e-12	2
Coccidioides_posadasii_str_Silveira_tRNA-Pro-AGG-2_5p	181.937	1.2316	0.510546	32.0462	1.09965657087535e-07	6.82087663438175e-07	2
CPSG_07593	78.5362	-1.52386	0.437223	12.8869	0.00159089	0.00407525	2
CPSG_05801	182.166	-8.48402	1.10176	64.2133	1.1383088046489301e-14	1.55759541460253e-13	2
CPSG_05725	654.41	-11.6789	1.66413	84.7347	3.98188989554962e-19	7.58229803187526e-18	2
CPSG_03540	10.1726	-2.54607	0.776467	13.6279	0.00109837	0.00294376	2
CPSG_03547	273.131	-7.32262	0.600849	146.346	1.66441749223285e-32	6.76449079305978e-31	2
CPSG_03166	68.9725	-5.03931	0.618476	79.6373	5.09300246309594e-18	8.94725529484532e-17	2
CPSG_05437	304.801	-6.66022	0.888514	120.577	6.56277635595253e-27	2.00791460868076e-25	2
CPSG_06127	10.9389	-7.98744	1.80805	19.9837	4.57715679681608e-05	0.000170968	2
CPSG_06120	30.1575	-3.01548	0.857171	32.0605	1.09183504518905e-07	6.78782380833282e-07	2
CPSG_06866	110.058	-7.04784	0.726345	81.4893	2.01759116629342e-18	3.63834486477946e-17	2
CPSG_04681	12.3483	-4.57431	0.837874	33.2384	6.05854864295066e-08	3.9001011713368e-07	2
CPSG_05521	21.1906	-4.13146	0.807837	36.844	9.9869299840378e-09	7.34984063419863e-08	2
CPSG_06873	18.5233	-4.16447	1.19597	12.7124	0.00173592	0.00436465	2
CPSG_06833	13.2324	-2.75337	0.71229	27.7557	9.39559021371185e-07	5.02636388053779e-06	2
CPSG_04677	11.5695	-2.59952	0.734225	15.3296	0.000469048	0.00138078	2
CPSG_06977	7.2319	-0.281525	0.718038	15.0322	0.000544262	0.00157328	2
CPSG_06004	100.825	-7.81105	1.01287	45.4118	1.37704605698482e-10	1.29299876316195e-09	2
CPSG_06992	56.512	-4.03233	0.836974	19.7876	5.04871751787855e-05	0.000186789	2
CPSG_03083	17.2447	-6.34413	1.16383	42.0273	7.47992149713232e-10	6.36494569896603e-09	2
CPSG_02301	17.5283	-5.66026	0.923135	64.6821	9.00442061232095e-15	1.23833521855303e-13	2
CPSG_05992	33.8665	-1.62295	0.615505	15.0398	0.000542192	0.00156896	2
CPSG_05573	39.4461	-4.69084	0.587944	77.9652	1.1750799342905101e-17	1.99983916317066e-16	2
CPSG_07084	36.4251	-10.4705	1.72249	62.617	2.52872133639822e-14	3.32642908164848e-13	2
CPSG_05592	50.2858	-4.66477	0.727006	41.154	1.15747843598477e-09	9.75793740305428e-09	2
CPSG_02875	168.429	-7.57679	0.964855	39.3352	2.8739273306996704e-09	2.29492789486663e-08	2
CPSG_03599	11.3482	-2.76784	0.711328	16.4125	0.000272947	0.000860225	2
CPSG_07166	83.0272	-6.53761	1.01708	29.5217	3.88542739492766e-07	2.19958810735717e-06	2
CPSG_06189	43.2906	-7.64305	1.49514	123.419	1.58452583415739e-27	4.95938373150642e-26	2
CPSG_05417	28.4933	-6.66951	1.01074	68.3411	1.44514606717618e-15	2.18618485606708e-14	2
CPSG_02630	227.137	-8.98251	0.881687	111.468	6.23838224717333e-25	1.6987114859053e-23	2
CPSG_03311	15.5925	-9.08888	1.579	57.5209	3.23212186822212e-13	3.89427780848178e-12	2
CPSG_06378	40.1899	-4.05288	0.665077	44.7129	1.95307991883789e-10	1.8089240200665303e-09	2
CPSG_06374	21.336	-2.68875	0.68373	22.3366	1.41145844455904e-05	5.95878908346235e-05	2
CPSG_02629	8.72944	-6.63688	1.62185	27.46	1.08926513996902e-06	5.68212447535562e-06	2
CPSG_06371	12.1626	-2.65703	0.999112	11.5133	0.00316176	0.00733346	2
CPSG_02604	12.7899	-3.50018	0.987232	11.9637	0.0025241	0.00603436	2
CPSG_06442	18.5617	-4.78501	0.922503	26.8436	1.48248885991356e-06	7.50337763112383e-06	2
CPSG_06480	12.8634	-1.65039	0.633412	15.6338	0.000402863	0.00120682	2
CPSG_06538	28.6008	-2.45177	0.760115	11.1541	0.00378379	0.00858604	2
CPSG_03503	18.4188	-3.17387	0.923933	19.1046	7.10368128457107e-05	0.000255864	2
CPSG_06541	8.59267	-1.62904	1.07212	23.6565	7.29555593087581e-06	3.31649395655673e-05	2
CPSG_06296	7.14687	-1.02617	0.670941	11.0244	0.00403727	0.0090407	2
CPSG_02493	44.5387	-6.49561	0.992959	34.1571	3.82722063974677e-08	2.56057046732935e-07	2
CPSG_03435	10.5251	-6.52976	1.55402	40.0006	2.06055079924462e-09	1.67488950040093e-08	2
CPSG_05247	33.5313	-6.90732	0.890236	109.831	1.41390570549969e-24	3.8119457782927403e-23	2
CPSG_05300	17.745	-9.14757	1.67822	34.9007	2.63883783564108e-08	1.80089108432347e-07	2
CPSG_04843	14.3187	-3.29432	0.910855	29.3897	4.15057612984213e-07	2.33512785156201e-06	2
CPSG_06704	1494.79	-9.57096	0.585161	199.272	5.3531699898511e-44	4.04907830065682e-42	2
CPSG_06708	17.1977	-3.54799	0.864078	22.461	1.32636467884859e-05	5.64326721953863e-05	2
CPSG_02447	64.0329	-8.79143	1.16501	101.619	8.58295987931233e-23	2.18424296741752e-21	2
CPSG_06794	8.08523	-2.39765	0.895752	11.9203	0.00257957	0.00615615	2
CPSG_02940	11.3489	-4.26974	0.832967	34.5888	3.08421133578446e-08	2.08394726236752e-07	2
CPSG_05613	452.758	-7.98022	0.564593	220.902	1.07570740344119e-48	1.0100521584725401e-46	2
CPSG_06007	6.09123	0.602638	0.757279	12.7168	0.00173211	0.00435909	2
CPSG_02964	34.4375	-6.93983	0.891823	105.036	1.55491685838038e-23	4.11071709259201e-22	2
CPSG_05852	122.203	-5.98172	0.80303	58.5166	1.96464414717952e-13	2.39898027478468e-12	2
CPSG_03908	75.6393	-4.46903	0.826283	30.3294	2.59447105693333e-07	1.49994579363683e-06	2
CPSG_02196	11.5238	-2.65093	0.692776	21.8083	1.83815638765979e-05	7.51546523062705e-05	2
CPSG_07297	165.998	-8.81734	0.927402	83.0998	9.01794002212934e-19	1.69350694346608e-17	2
CPSG_07516	109.732	-5.21881	0.490324	120.178	8.0127869189826e-27	2.4243131978210703e-25	2
CPSG_05818	9.3835	-2.54792	0.825028	11.1445	0.00380184	0.00861265	2
CPSG_05748	27.348	-5.02612	1.00244	32.3009	9.68161166106862e-08	6.03272964601598e-07	2
CPSG_04331	83.4343	-8.21259	1.10914	65.4234	6.215820041875461e-15	8.81545727813899e-14	2
CPSG_02881	18.7636	-3.04728	0.709821	27.6501	9.90481163682471e-07	5.23308745955635e-06	2
CPSG_02125	106.911	-11.9306	1.59213	87.4169	1.0415199205945801e-19	2.08533731160224e-18	2
CPSG_02902	28.3777	-5.67966	0.717071	77.0331	1.87274922190426e-17	3.14783711805266e-16	2
CPSG_05696	7.64753	-1.28181	0.687733	12.502	0.00192857	0.00479588	2
CPSG_03829	63.0825	-4.32339	0.840569	51.5602	6.36576641870663e-12	6.771086702397709e-11	2
CPSG_04248	91.3132	-6.87001	0.63043	160.836	1.1880459241618999e-35	5.88190736635062e-34	2
CPSG_05787	24.5839	-8.33869	1.50907	91.3834	1.4333412322549702e-20	3.1201999136803203e-19	2
CPSG_07345	25.2095	-3.3981	0.70607	22.0618	1.619381757942e-05	6.73217790362759e-05	2
CPSG_04145	7.5455	-2.60277	0.802619	11.0624	0.00396114	0.00890683	2
CPSG_07411	12.7085	-3.21034	0.687944	22.5277	1.28280890106377e-05	5.46649239060508e-05	2
CPSG_04171	16.9543	-4.01695	0.726976	31.121	1.74647599455383e-07	1.04750091038989e-06	2
CPSG_07438	22.6209	-3.40529	1.03351	13.6858	0.00106702	0.00287387	2
CPSG_04301	75.0526	-4.72632	0.631665	55.5668	8.586754826995479e-13	9.865710292788469e-12	2
CPSG_04113	24.4135	-4.81288	1.29786	25.4909	2.91550021463605e-06	1.41261691894199e-05	2
CPSG_03813	19.1294	-4.91237	1.50447	13.0976	0.00143181	0.0037238	2
CPSG_04428	19.3123	-3.72733	0.784477	27.4902	1.07294846134938e-06	5.61853588510454e-06	2
CPSG_02909	159.653	-7.39924	0.670138	116.959	4.0047278621153897e-26	1.16009297537662e-24	2
CPSG_02117	18.2549	-2.8217	0.530421	31.53	1.42343813064861e-07	8.65183488784859e-07	2
CPSG_04017	41.4185	-5.20355	0.680089	63.5762	1.56529727623587e-14	2.09965738088191e-13	2
CPSG_07179	40.2955	-9.09554	1.79757	30.5689	2.30171703755652e-07	1.34209325337611e-06	2
CPSG_07545	34.5945	-9.77657	1.66049	41.0241	1.2351629497178202e-09	1.03487652679434e-08	2
CPSG_05622	45.0341	-4.05759	0.77826	29.7419	3.4803168977061e-07	1.9867720990469e-06	2
CPSG_05739	10.6019	-1.44311	0.589934	12.9162	0.00156777	0.0040261	2
CPSG_07187	47.7217	-4.80697	0.540001	104.143	2.4297661006682302e-23	6.30119342106628e-22	2
CPSG_03785	15.0236	-2.4584	0.566799	36.2549	1.34076062836578e-08	9.65844230433866e-08	2
CPSG_03803	12.7327	-2.52743	0.679173	15.0402	0.000542068	0.00156896	2
CPSG_04182	58.6039	-5.52971	0.83895	33.9562	4.23156675624625e-08	2.79673696049965e-07	2
CPSG_02944	35.594	-4.89846	0.819008	35.3214	2.13822775439945e-08	1.4815252354274e-07	2
Coccidioides_posadasii_str_Silveira_tRNA-His-GTG-2_internal	277.211	2.9442	0.496691	121.766	3.6219828213239e-27	1.12075672982557e-25	3
Coccidioides_posadasii_str_Silveira_tRNA-Ile-AAT-2_internal	2.78865	1.49685	1.54063	12.0277	0.00244464	0.00587016	3
Coccidioides_posadasii_str_Silveira_tRNA-Ile-TAT-1_internal	17.7963	3.91257	1.26169	17.567	0.000153243	0.000515797	3
CPSG_03189	7.00848	3.85558	1.28892	14.8318	0.000601615	0.00172442	3
Coccidioides_posadasii_str_Silveira_tRNA-Ile-AAT-2_3p	28.8878	6.24607	1.36479	36.9171	9.6284786380054e-09	7.12455090524149e-08	3
CPSG_03261	7.22916	3.52952	1.27356	15.8837	0.00035555	0.00107813	3
CPSG_00289	12.8815	0.578085	0.841104	23.1371	9.45872495736082e-06	4.1744097340184e-05	3
Coccidioides_posadasii_str_Silveira_tRNA-Arg-CCT-1_internal	80.4138	2.28432	0.713547	120.052	8.52987293229091e-27	2.55240043897012e-25	3
Coccidioides_posadasii_str_Silveira_tRNA-His-GTG-1_internal	7.37827	3.4072	1.34808	25.2225	3.33427575253288e-06	1.60694387153045e-05	3
Coccidioides_posadasii_str_Silveira_tRNA-Arg-CCG-1_internal	1189.79	-2.91555	0.557515	271.148	1.32118362597464e-59	2.56970215252067e-57	3
Coccidioides_posadasii_str_Silveira_tRNA-Leu-AAG-2_internal	95.2478	6.59186	1.25158	94.1026	3.68031542015482e-21	8.639223180242731e-20	3
Coccidioides_posadasii_str_Silveira_tRNA-Arg-CCG-1_3p	143.923	6.44092	0.96066	85.3679	2.90132399997388e-19	5.60305337016232e-18	3
CPSG_00215	15.498	3.28885	0.952566	21.8184	1.82891142100375e-05	7.50942884160085e-05	3
CPSG_00216	6.01494	4.00498	1.42749	13.6564	0.00108279	0.00290772	3
CPSG_05143	3.7996	2.98943	1.41584	11.8041	0.00273382	0.00646197	3
CPSG_00251	8.99291	4.88368	1.30649	22.9003	1.06477220643255e-05	4.63899954898532e-05	3
Coccidioides_posadasii_str_Silveira_tRNA-Leu-AAG-1_internal	96.9732	5.12302	0.96335	75.577	3.87843217125929e-17	6.3620306038187e-16	3
CPSG_00265	8.21325	3.92176	1.29471	15.0478	0.000540023	0.00156729	3
CPSG_03235	11.1451	2.24	0.879206	11.5424	0.00311607	0.00725218	3
CPSG_05228	20.7149	6.27868	1.25791	46.6237	7.51259001491648e-11	7.254178230715461e-10	3
CPSG_05218	3.40096	-1.71838	1.47369	17.4707	0.000160798	0.000539228	3
CPSG_03240	26.22	2.65153	0.82725	30.6114	2.25333300207212e-07	1.31948884971991e-06	3
CPSG_03170	4.11867	3.27122	1.37356	12.915	0.00156874	0.0040261	3
CPSG_05370	9.65858	2.71315	1.4768	26.2707	1.97420088822209e-06	9.8276947324109e-06	3
Coccidioides_posadasii_str_Silveira_tRNA-Asn-GTT-1_internal	322.651	4.54867	0.880252	145.237	2.89840721055978e-32	1.1606415932873898e-30	3
CPSG_00754	36.9331	3.02127	0.678159	40.78	1.3955181219587201e-09	1.1620782403956e-08	3
CPSG_05530	23.5219	2.56956	0.756464	15.1244	0.00051974	0.00151041	3
CPSG_03095	4.36128	2.09815	1.32912	11.2843	0.00354528	0.00813293	3
Coccidioides_posadasii_str_Silveira_tRNA-Gln-TTG-2_internal	29.5235	6.46107	1.30346	46.0404	1.00564294076718e-10	9.60830079897905e-10	3
CPSG_03075	5.76533	1.57435	1.3424	19.649	5.41099053673858e-05	0.00019911	3
CPSG_05590	13.6464	2.91752	1.34657	29.0148	5.00622522562264e-07	2.78813367637906e-06	3
CPSG_00678	3.18699	2.15494	1.42641	13.5956	0.00111623	0.00297989	3
CPSG_00690	13.2687	1.75858	0.884954	12.7616	0.00169375	0.0042943	3
CPSG_05591	31.6454	3.64536	0.928046	53.5072	2.40463473719329e-12	2.6617156054379397e-11	3
CPSG_00748	5.89941	4.5224	1.33453	16.0789	0.000322484	0.000994479	3
Coccidioides_posadasii_str_Silveira_tRNA-Cys-GCA-1_5p	7.52797	3.37897	1.3317	12.6698	0.0017733	0.00444631	3
CPSG_05602	3.87664	3.94552	1.37409	11.0856	0.00391555	0.00883351	3
CPSG_03018	7.98241	4.7088	1.40854	16.0851	0.000321493	0.000992546	3
CPSG_03016	12.3681	5.55133	1.28003	30.8137	2.03652534558029e-07	1.20031569610717e-06	3
CPSG_00210	5.31032	-0.422028	1.40984	11.5979	0.00303067	0.00707157	3
Coccidioides_posadasii_str_Silveira_tRNA-Glu-CTC-1_internal	319.415	5.83803	0.648913	151.501	1.2647116061835099e-33	5.29816877482723e-32	3
CPSG_00755	8.64258	2.17434	1.14822	18.242	0.000109345	0.000381236	3
CPSG_05528	6.88512	-0.489165	1.20899	12.0205	0.00245354	0.00588632	3
CPSG_05399	15.1791	4.62047	1.26391	29.0076	5.02440682296837e-07	2.79213464876385e-06	3
Coccidioides_posadasii_str_Silveira_tRNA-Arg-TCG-1_internal	15.194	3.56838	1.28907	33.1283	6.40135287267679e-08	4.11105751705163e-07	3
CPSG_03173	99.2848	3.97389	0.752368	38.9144	3.5467935386233704e-09	2.80753453653239e-08	3
CPSG_00721	3.81391	2.48728	1.5366	11.1477	0.00379579	0.00860611	3
CPSG_00443	16.2828	3.06635	0.856016	21.8356	1.81325733696967e-05	7.45845880448399e-05	3
Coccidioides_posadasii_str_Silveira_tRNA-Arg-TCG-2_3p	12.1055	3.97611	1.3489	32.8619	7.31365930889997e-08	4.6206715308897e-07	3
Coccidioides_posadasii_str_Silveira_tRNA-Gly-CCC-1_internal	48.3285	3.21138	0.840841	27.6165	1.00728086873725e-06	5.30527235120217e-06	3
CPSG_00371	19.9408	1.62154	0.703686	25.666	2.67113482738627e-06	1.30116281484308e-05	3
CPSG_00773	13.1547	3.77713	1.36737	20.8411	2.981319603132e-05	0.000115151	3
CPSG_05470	8.64747	-1.74696	0.910055	24.3557	5.14325083271432e-06	2.41466758922088e-05	3
CPSG_00503	15.0147	2.29704	0.938837	13.0361	0.00147658	0.00382926	3
Coccidioides_posadasii_str_Silveira_tRNA-Arg-TCT-2_internal	9.95216	0.698899	1.41387	37.2374	8.203672388650541e-09	6.12016436008093e-08	3
CPSG_05522	10.816	2.34241	0.878832	11.3113	0.00349763	0.00803627	3
CPSG_05675	5.72233	3.06315	1.29402	12.3294	0.00210236	0.00516208	3
CPSG_03145	21.5789	6.03962	1.3253	35.789	1.69241864656164e-08	1.19081549730939e-07	3
CPSG_00573	17.828	1.51135	1.54243	42.6945	5.35806854849921e-10	4.64650339412846e-09	3
CPSG_03155	7.41212	-1.9702	1.26329	16.0192	0.00033226	0.00102	3
CPSG_05142	15.5954	2.47853	0.80471	16.52	0.000258658	0.000822811	3
CPSG_02111	11.1276	2.68895	1.07301	11.2324	0.00363853	0.00829791	3
CPSG_03290	13.9621	3.13826	0.975897	19.6887	5.30471728541168e-05	0.000195463	3
Coccidioides_posadasii_str_Silveira_tRNA-Tyr-GTA-1_internal	179.649	6.31114	0.822581	126.276	3.79746025242619e-28	1.21818347297225e-26	3
CPSG_04499	8.08636	2.66021	1.16298	12.0184	0.00245602	0.0058871	3
CPSG_04500	7.91519	3.54492	1.3038	14.5016	0.00070959	0.00198379	3
Coccidioides_posadasii_str_Silveira_tRNA-Trp-CCA-2_internal	26.7867	2.47645	0.890051	14.8	0.000611256	0.00174751	3
CPSG_04503	10.3398	2.41309	0.997034	13.705	0.00105679	0.00284916	3
CPSG_04529	8.54725	1.02029	1.00384	21.3802	2.27690783028771e-05	9.09093844849477e-05	3
Coccidioides_posadasii_str_Silveira_tRNA-Trp-CCA-1_3p	12.7093	1.25187	1.55283	38.1164	5.286117348344091e-09	4.08923225555141e-08	3
Afu_182_1	98.4309	5.02876	0.714638	82.363	1.30347823618857e-18	2.4145382565588202e-17	3
Coccidioides_posadasii_str_Silveira_tRNA-Thr-TGT-1_3p	108.756	7.4533	1.29306	70.1425	5.8715939578239695e-16	9.084289969974252e-15	3
CPSG_03732	36.4518	1.54312	0.959506	14.5625	0.00068832	0.00193226	3
Coccidioides_posadasii_str_Silveira_tRNA-Thr-CGT-1_internal	67.3021	3.5376	1.24707	143.425	7.172498319810101e-32	2.7901018464061296e-30	3
Coccidioides_posadasii_str_Silveira_tRNA-Thr-AGT-3_internal	44.1836	1.08528	1.5469	69.1641	9.57661610256476e-16	1.47328393487479e-14	3
Coccidioides_posadasii_str_Silveira_tRNA-Thr-AGT-3_3p	19.7602	4.47514	1.45196	30.2564	2.69100788499723e-07	1.55246069297616e-06	3
Coccidioides_posadasii_str_Silveira_tRNA-Thr-AGT-2_3p	32.2061	5.97165	1.39374	37.49	7.230058431317981e-09	5.46873586346635e-08	3
Coccidioides_posadasii_str_Silveira_tRNA-Thr-AGT-1_internal	12.1366	3.65053	1.32708	39.9528	2.1103912471359402e-09	1.71029623986642e-08	3
CPSG_03671	4.8588	3.60469	1.35883	14.4081	0.000743566	0.00206395	3
Coccidioides_posadasii_str_Silveira_tRNA-Ser-TGA-2_internal	5.67137	1.20102	1.41413	19.4233	6.05725632125375e-05	0.000219626	3
CPSG_03667	6.81723	0.0870068	1.4325	34.8513	2.70486947795145e-08	1.83827379962451e-07	3
CPSG_03666	28.2125	4.68031	1.14546	35.9766	1.5409021400326e-08	1.09267617898666e-07	3
CPSG_03647	11.7669	5.62304	1.31463	26.5089	1.7525480467664e-06	8.80477551908656e-06	3
Coccidioides_posadasii_str_Silveira_tRNA-Thr-CGT-1_3p	9.64465	4.82927	1.34285	21.7777	1.86655931814109e-05	7.59737073736651e-05	3
Afu_254_1	22.1642	5.09491	1.41781	31.8109	1.23694482994766e-07	7.56899049875837e-07	3
CPSG_04430	13.962	3.88278	1.12543	22.8168	1.11018672305577e-05	4.80499284167441e-05	3
Coccidioides_posadasii_str_Silveira_tRNA-Val-AAC-1_internal	178.414	5.21192	1.11775	154.888	2.32553108460949e-34	1.02852238527197e-32	3
snR75_1	55.8056	2.73156	1.06083	20.4673	3.59404507430017e-05	0.000136684	3
CPSG_04079	8.45251	3.81782	1.30547	14.6083	0.000672747	0.00189919	3
snR44_1	48.6158	2.9388	0.686971	35.526	1.93026551985068e-08	1.34084515575342e-07	3
snR36_1	62.4774	3.07459	0.713438	39.8868	2.18119961233955e-09	1.75722087112444e-08	3
CPSG_03992	4.22574	4.04116	1.37791	11.561	0.00308724	0.00719123	3
CPSG_04120	3.61052	2.7906	1.3963	12.724	0.00172588	0.00434969	3
U4_1	218.025	1.93845	0.517968	38.7346	3.88053386326848e-09	3.05395771956072e-08	3
CPSG_03952	7.67029	2.80945	1.13711	11.9099	0.00259296	0.00618138	3
CPSG_03947	31.2742	6.90007	1.28122	51.663	6.0468471888013294e-12	6.48250586421497e-11	3
Coccidioides_posadasii_str_Silveira_tRNA-Tyr-GTA-2_internal	208.64	6.34578	0.805117	163.188	3.6649731838216e-36	1.8480966628789299e-34	3
CPSG_03893	36.8021	-0.471082	0.640761	16.5318	0.000257133	0.000819874	3
CPSG_03825	14.6899	-1.48254	0.864298	37.4457	7.392176625620321e-09	5.56046877115031e-08	3
CPSG_04328	12.0059	1.829	0.927701	13.4693	0.00118899	0.00313723	3
Coccidioides_posadasii_str_Silveira_tRNA-Val-TAC-1_internal	98.1684	5.04992	1.27237	152.588	7.3454744850943e-34	3.17487730522409e-32	3
CPSG_04350	6.94987	2.12956	1.18558	13.0635	0.00145647	0.0037807	3
Coccidioides_posadasii_str_Silveira_tRNA-Val-CAC-2_internal	47.9669	6.39715	1.33275	56.1981	6.26240766300735e-13	7.31868500702532e-12	3
CPSG_04354	10.6548	5.29826	1.36763	20.9068	2.88498964120173e-05	0.000111906	3
Coccidioides_posadasii_str_Silveira_tRNA-Val-CAC-1_internal	102.167	6.29454	1.26323	135.416	3.93261310855536e-30	1.40901388086793e-28	3
CPSG_04386	17.7984	2.38897	1.11004	21.2884	2.38390947099652e-05	9.47647516718762e-05	3
Coccidioides_posadasii_str_Silveira_tRNA-Val-CAC-1_3p	20.4043	6.30979	1.28298	40.7427	1.42177952779512e-09	1.18033708969089e-08	3
CPSG_03836	8.79752	2.68218	1.28053	28.0805	7.98721903757101e-07	4.32389611119401e-06	3
CPSG_04565	8.23377	3.93736	1.27397	16.4436	0.000268727	0.000849734	3
CPSG_04566	7.52101	2.52009	1.3796	16.7042	0.000235899	0.00075898	3
CPSG_03631	8.83729	2.21213	0.980572	12.3334	0.0020981	0.00516092	3
CPSG_00066	9.11987	2.35416	1.13601	19.7513	5.14117910240739e-05	0.000189952	3
CPSG_03409	7.37608	4.80227	1.39082	15.8652	0.000358847	0.00108692	3
CPSG_00072	8.12888	1.14228	1.2519	21.9339	1.72630453288216e-05	7.15483598635939e-05	3
CPSG_00076	18.5385	5.26827	1.27272	46.409	8.363812201979069e-11	8.04758326006679e-10	3
Coccidioides_posadasii_str_Silveira_tRNA-Lys-TTT-1_3p	159.505	8.20625	1.45564	43.3497	3.86123193211004e-10	3.42479952805721e-09	3
Coccidioides_posadasii_str_Silveira_tRNA-Lys-CTT-3_5p	18.9991	5.75934	1.26728	43.5648	3.46757547332042e-10	3.1265589449839405e-09	3
CPSG_00077	10.8708	3.02718	1.17762	14.4307	0.000735219	0.00204913	3
CPSG_03368	5.88912	3.41006	1.28736	12.4844	0.00194556	0.00482932	3
Coccidioides_posadasii_str_Silveira_tRNA-Lys-CTT-1_internal	52.9815	3.71094	0.786687	61.5164	4.3841889294500305e-14	5.71203179659925e-13	3
CPSG_03434	16.7925	3.3589	0.887745	21.0155	2.73240863947513e-05	0.000107055	3
CPSG_04987	7.48788	4.71113	1.30425	20.5097	3.5187146844042e-05	0.000134571	3
Coccidioides_posadasii_str_Silveira_tRNA-Leu-TAG-1_internal	7.11448	3.36136	1.37743	22.3988	1.36824106405394e-05	5.81235634542728e-05	3
CPSG_05032	9.9447	3.8135	1.29362	18.4948	9.63640625866962e-05	0.000340336	3
CPSG_05042	9.89212	0.261379	1.59783	23.4473	8.09992358185992e-06	3.63673575645668e-05	3
Coccidioides_posadasii_str_Silveira_tRNA-Leu-TAA-1_internal	41.8493	4.9697	1.22518	86.7421	1.45946166764925e-19	2.87979284131079e-18	3
CPSG_05049	2.89386	-0.911974	1.61648	16.4416	0.000268994	0.000849734	3
CPSG_05053	4.32534	3.5201	1.36318	12.9528	0.00153931	0.00396551	3
Coccidioides_posadasii_str_Silveira_tRNA-Leu-CAG-1_internal	68.5541	4.75466	1.42774	27.893	8.77242029701214e-07	4.72081036932096e-06	3
CPSG_05125	11.9016	4.06099	1.31628	36.0289	1.5011826023565e-08	1.07008382885255e-07	3
Coccidioides_posadasii_str_Silveira_tRNA-Leu-CAA-2_5p	5.9845	3.40104	1.42824	16.1214	0.000315712	0.000975803	3
CPSG_05015	12.0856	-1.56003	0.824807	13.0128	0.00149387	0.00387041	3
Coccidioides_posadasii_str_Silveira_tRNA-Met-CAT-2_3p	121.472	5.30368	0.995641	77.9681	1.17339934571387e-17	1.99983916317066e-16	3
CPSG_04887	9.48656	4.19901	1.2685	20.031	4.47011338811592e-05	0.00016766	3
Coccidioides_posadasii_str_Silveira_tRNA-Met-CAT-2_internal	265.82	4.56461	0.698747	185.443	5.3894199927836e-41	3.66884766008743e-39	3
Coccidioides_posadasii_str_Silveira_tRNA-Ser-CGA-1_internal	27.0703	4.02997	1.01251	27.6903	9.7080729300698e-07	5.15303754163354e-06	3
Afu_309_1	968.677	3.37297	0.583703	63.2496	1.8430079959299802e-14	2.44805403556943e-13	3
Coccidioides_posadasii_str_Silveira_tRNA-Ser-AGA-2_internal	43.3933	6.88327	1.29583	58.2709	2.22144481783807e-13	2.7004438566843996e-12	3
CPSG_04684	6.842	3.70439	1.28443	14.3982	0.000747267	0.00207211	3
Coccidioides_posadasii_str_Silveira_tRNA-Ser-AGA-1_internal	30.1579	4.15444	1.1338	40.6716	1.47323164299047e-09	1.21196669603113e-08	3
CPSG_04719	8.62743	3.93965	1.26376	17.8174	0.000135208	0.000459638	3
CPSG_04742	12.9922	3.14823	1.13608	23.5143	7.83294769991605e-06	3.52552303200542e-05	3
CPSG_04750	15.3576	4.00286	1.15313	19.8625	4.86301948889305e-05	0.00018053	3
CPSG_04761	7.4941	-1.00291	1.32858	39.801	2.27684252798506e-09	1.82886200699213e-08	3
CPSG_00001	5.0937	3.94184	1.38807	12.9596	0.0015341	0.00395957	3
CPSG_04764	19.1121	5.19783	1.4184	18.8888	7.91318767742038e-05	0.000282406	3
CPSG_00004	8.40984	4.94254	1.2892	23.3162	8.64884097411572e-06	3.85446709861164e-05	3
CPSG_03538	4.94417	3.14066	1.47722	12.9935	0.00150835	0.00390422	3
CPSG_04793	8.08477	-1.19306	0.850438	17.9279	0.00012794	0.000438215	3
CPSG_04802	8.38074	1.95167	1.20554	15.4561	0.000440294	0.00130886	3
CPSG_00033	3.92194	3.84335	1.35904	11.4522	0.00325969	0.00754132	3
CPSG_04807	3.41547	3.04805	1.37428	11.2632	0.0035828	0.00820143	3
CPSG_03501	6.34135	3.4295	1.33086	22.6411	1.21215565755922e-05	5.19795252839961e-05	3
Coccidioides_posadasii_str_Silveira_tRNA-Phe-GAA-1_internal	88.4117	3.39623	0.908231	33.5497	5.18530250101801e-08	3.3698278544802e-07	3
CPSG_03480	66.3292	4.78102	0.748157	59.6936	1.09066946036415e-13	1.37495043544981e-12	3
Coccidioides_posadasii_str_Silveira_tRNA-Phe-GAA-1_3p	15.5882	5.18449	1.60718	16.4913	0.000262398	0.000832763	3
CPSG_00197	16.9969	4.06385	1.2899	33.0509	6.6542170995107e-08	4.25338806618958e-07	3
CPSG_03397	11.3414	3.34027	1.12436	19.5376	5.7207567778454e-05	0.000208536	3
CPSG_09917	3.09346	1.48066	1.48497	15.4433	0.000443128	0.00131442	3
Coccidioides_posadasii_str_Silveira_tRNA-Ala-TGC-2_internal	38.6225	5.23168	1.27016	56.5899	5.1483305589373e-13	6.06878965886852e-12	3
CPSG_02408	11.7895	5.18375	1.31339	26.6797	1.6090857750192e-06	8.12901774652559e-06	3
CPSG_08504	6.52672	3.04817	1.33074	27.4324	1.10442448981971e-06	5.75018716210148e-06	3
CPSG_08492	3.36725	0.653449	1.48951	10.9942	0.00409862	0.00915549	3
CPSG_08487	11.6688	5.51685	1.28822	28.7953	5.58712885102247e-07	3.09222598807606e-06	3
CPSG_08471	10.9586	5.25741	1.2869	27.725	9.54075454794109e-07	5.08404591664258e-06	3
CPSG_08451	13.4833	5.17223	1.28584	33.3125	5.83818710862057e-08	3.77610059305791e-07	3
CPSG_06890	8.27712	3.96089	1.28222	16.0192	0.000332255	0.00102	3
CPSG_02398	8.86152	4.01652	1.26551	19.101	7.11668797680184e-05	0.000255994	3
CPSG_06942	7.23231	2.51046	1.15731	10.8048	0.00450581	0.00991257	3
CPSG_02413	20.1084	-1.24992	1.13706	12.4305	0.00199872	0.00495225	3
CPSG_06965	6.36108	0.873405	1.24058	16.8064	0.000224154	0.000724047	3
CPSG_08346	16.1788	4.34388	1.34748	23.54	7.73307747160884e-06	3.49786876332074e-05	3
CPSG_08340	22.7404	1.89449	0.606155	15.2715	0.000482868	0.00141534	3
CPSG_02334	7.87546	4.06664	1.32448	23.0492	9.88394220798873e-06	4.32700556790246e-05	3
CPSG_08300	3.76219	0.488053	1.49074	13.8205	0.00099751	0.0027108	3
CPSG_07024	6.98653	2.07441	1.22425	12.0326	0.00243874	0.00586436	3
CPSG_08266	3.89268	-1.56035	1.2324	15.1746	0.000506838	0.00147607	3
CPSG_08260	11.9572	2.02646	0.795513	11.9784	0.00250562	0.00599542	3
CPSG_07056	8.52946	-0.974964	1.86336	18.1688	0.00011342	0.000393933	3
CPSG_08250	4.49314	1.61573	1.44461	10.858	0.00438757	0.00970541	3
CPSG_06986	8.1583	1.49663	1.23343	19.9875	4.56845890973531e-05	0.000170878	3
CPSG_08509	19.3121	3.37275	0.882991	24.9829	3.75859830132893e-06	1.80824437712344e-05	3
CPSG_02417	14.3184	2.16631	0.782814	12.9561	0.00153678	0.00396275	3
CPSG_08529	4.36342	3.45101	1.35628	13.6118	0.0011072	0.00296159	3
CPSG_01459	10.9744	4.29801	1.26007	23.0884	9.6921729650696e-06	4.2567398361104e-05	3
CPSG_01462	6.11172	3.42588	1.30135	12.2471	0.00219067	0.00533082	3
CPSG_01472	9.22144	3.66797	1.27212	20.4916	3.55063704300375e-05	0.000135601	3
CPSG_08773	20.6305	4.11069	1.09985	36.9501	9.4707802026235e-09	7.02695762717815e-08	3
CPSG_06630	8.79197	3.25178	1.154	13.2917	0.00129943	0.00339248	3
CPSG_06646	60.759	1.36558	0.741363	104.652	1.8841314474671502e-23	4.93316339562792e-22	3
CPSG_06651	4.40391	-0.25452	1.35572	15.4256	0.000447069	0.00132179	3
CPSG_02490	42.3438	5.2108	1.2347	75.7052	3.63761819785433e-17	6.00317233500445e-16	3
CPSG_06701	3.413	2.72029	1.42343	11.3987	0.0033481	0.0077131	3
CPSG_06747	3.64568	3.78738	1.35413	11.0762	0.00393401	0.00886047	3
CPSG_08682	13.0844	4.58623	1.25102	26.1396	2.10793662146005e-06	1.04552120587171e-05	3
CPSG_01584	19.9511	4.16813	1.28333	17.7224	0.000141784	0.000480197	3
CPSG_08609	12.3021	2.26186	0.800106	12.1983	0.00224477	0.00545272	3
CPSG_08600	2.86915	-4.6545	1.9943	19.5414	5.70991136692908e-05	0.000208419	3
CPSG_06830	8.20896	2.9082	1.28145	22.892	1.06922151446342e-05	4.64388405407798e-05	3
CPSG_01609	7.0682	0.0106133	1.06723	17.4173	0.000165148	0.000551101	3
CPSG_06847	13.5441	-0.954321	0.884916	24.798	4.12272799880976e-06	1.96950672644894e-05	3
CPSG_06854	7.56863	4.70063	1.30659	20.5111	3.51619386674913e-05	0.000134571	3
CPSG_02433	4.86935	2.7	1.36859	20.2626	3.98133400804698e-05	0.000150155	3
CPSG_08533	20.9386	2.21221	0.673541	16.2942	0.000289571	0.000904244	3
CPSG_06856	4.24138	3.27654	1.41544	12.051	0.00241631	0.00582266	3
CPSG_02294	23.176	3.00701	0.920748	21.1343	2.57481388668691e-05	0.000101172	3
CPSG_01755	13.0799	4.24162	1.25453	28.2001	7.52358073348786e-07	4.08101799547559e-06	3
CPSG_07065	15.9227	2.72003	0.917987	19.607	5.5257979980568e-05	0.000202547	3
CPSG_02292	8.16983	2.01569	1.04053	10.9756	0.00413694	0.00922595	3
CPSG_01885	9.50192	-2.29324	1.30825	52.5063	3.9663935329386495e-12	4.3029839004748795e-11	3
CPSG_01887	6.29478	0.302061	1.42964	31.1424	1.72784693179728e-07	1.03861527489713e-06	3
CPSG_07315	5.17229	3.91801	1.40406	12.7233	0.00172649	0.00434969	3
CPSG_07802	4.29785	1.8906	1.34096	12.0315	0.00244007	0.00586436	3
CPSG_07326	5.37379	-0.130414	1.62137	17.8479	0.000133164	0.000453825	3
CPSG_07347	4.42627	1.95207	1.33316	11.0293	0.00402737	0.00903338	3
CPSG_07735	28.6586	3.75574	0.846389	38.6429	4.0625099060110204e-09	3.16063270687657e-08	3
CPSG_07734	3.86298	3.21054	1.3887	11.8293	0.00269958	0.00639797	3
CPSG_02177	6.71781	1.40818	1.25874	12.646	0.00179455	0.00449133	3
CPSG_07468	10.3887	2.48173	1.00163	15.3223	0.000470758	0.00138422	3
CPSG_07506	4.80077	4.04155	1.33131	14.116	0.000860477	0.0023596	3
CPSG_07702	4.26194	3.77971	1.36987	11.8476	0.00267498	0.00635046	3
CPSG_07511	11.8968	3.03779	0.968114	16.8523	0.00021906	0.00071012	3
CPSG_07687	95.1699	4.98305	0.699168	85.6876	2.47269044662846e-19	4.80938291869235e-18	3
CPSG_01972	7.56047	4.63933	1.30134	20.9	2.89481201251584e-05	0.000112128	3
CPSG_07655	6.47228	-0.53617	0.91327	12.7772	0.00168059	0.00426888	3
CPSG_07538	8.26385	4.27115	1.35922	20.3636	3.7852484702605e-05	0.000143755	3
CPSG_07649	7.85537	3.05834	1.33876	16.168	0.000308435	0.000955482	3
CPSG_01986	8.90878	2.50794	1.15987	15.7791	0.000374639	0.00113098	3
CPSG_02027	10.5824	3.47902	1.29886	21.3926	2.26285466457737e-05	9.06004313761472e-05	3
CPSG_02031	14.4266	3.79941	1.14962	19.3316	6.3415973852549e-05	0.000229325	3
CPSG_07308	88.3621	5.34329	1.11485	88.2284	6.94154577823088e-20	1.4319567541002e-18	3
CPSG_08830	28.3238	-0.03481	1.04772	42.6781	5.402096830094331e-10	4.6698125931259906e-09	3
CPSG_01881	4.89733	2.6834	1.44547	16.3483	0.000281847	0.000884183	3
CPSG_01874	6.11029	3.2549	1.42778	17.3912	0.000167324	0.00055768	3
CPSG_08146	6.57315	3.86	1.34489	11.2593	0.00358986	0.00820219	3
CPSG_02281	14.8213	4.56574	1.28114	44.5027	2.1694845445807301e-10	1.9957791942207203e-09	3
CPSG_07116	5.96123	3.44815	1.29453	12.29	0.00214414	0.00524574	3
CPSG_02272	4.91853	1.89645	1.33011	15.354	0.000463369	0.00136701	3
CPSG_07139	11.6144	1.14773	0.795494	11.6157	0.00300389	0.00701508	3
CPSG_01768	7.98407	2.76199	1.2052	11.7475	0.00281233	0.00663602	3
CPSG_07174	5.35964	0.930726	1.28211	12.6283	0.00181051	0.00452296	3
CPSG_01778	3.68069	2.36315	1.39964	15.6743	0.000394785	0.00118392	3
CPSG_08044	6.74085	4.68877	1.30553	19.181	6.83739596395495e-05	0.000246926	3
CPSG_01799	6.24132	3.52516	1.29107	12.9474	0.0015435	0.00397254	3
CPSG_08021	12.6125	4.42743	1.35921	28.7541	5.70323436435007e-07	3.15008259110046e-06	3
CPSG_01827	3.03093	1.28145	1.48278	16.8299	0.00022153	0.000717272	3
CPSG_02252	5.53259	2.58708	1.3428	10.8555	0.00439294	0.00970941	3
CPSG_07995	18.4408	1.24685	1.01225	49.5735	1.7189244593182097e-11	1.78848061302618e-10	3
CPSG_01835	5.46706	4.06312	1.3655	14.2735	0.000795342	0.00219632	3
CPSG_07210	4.49432	-1.48653	1.74062	24.439	4.93325780860864e-06	2.33216337028495e-05	3
CPSG_07219	5.86164	-1.03026	0.936645	14.5346	0.000698002	0.00195541	3
CPSG_07931	5.07651	3.7836	1.35684	14.4165	0.000740466	0.00205871	3
CPSG_02235	40.9359	2.9287	0.816695	32.8799	7.24805472097144e-08	4.58987279190819e-07	3
CPSG_02212	8.9453	1.46196	1.19231	11.8003	0.00273905	0.00646873	3
CPSG_01869	8.98161	-0.318558	1.13323	24.8688	3.9793772722273e-06	1.90771906906249e-05	3
CPSG_07858	11.4863	4.33764	1.25693	23.241	8.98016204946295e-06	3.98453600187122e-05	3
Coccidioides_posadasii_str_Silveira_tRNA-Arg-ACG-1_internal	454.483	-0.467593	0.380361	114.738	1.21621690933882e-25	3.37934555523429e-24	3
CPSG_06612	8.55257	1.21087	1.26731	16.5126	0.000259623	0.000824917	3
CPSG_06577	3.44784	0.301316	1.45623	15.4307	0.00044592	0.00131983	3
CPSG_02859	4.75675	4.07007	1.43381	11.039	0.00400788	0.00899707	3
CPSG_02856	4.61618	2.92213	1.35245	18.2061	0.000111326	0.000387154	3
CPSG_02852	12.8001	2.2501	1.04479	20.3506	3.81003063311653e-05	0.000144294	3
CPSG_00952	4.34617	0.274747	1.27677	11.6557	0.00294447	0.00689407	3
CPSG_00957	7.1131	3.27128	1.32026	28.5683	6.25852932108755e-07	3.43588212526641e-06	3
CPSG_09735	6.33875	3.12686	1.30507	13.2984	0.00129508	0.00338628	3
CPSG_09734	17.041	3.66132	1.12897	28.441	6.66992340966071e-07	3.63971972835794e-06	3
CPSG_02804	10.8333	2.74861	1.3484	12.5467	0.00188591	0.00469409	3
CPSG_06010	5.72611	1.66973	1.35412	19.5227	5.76367365277556e-05	0.000209819	3
CPSG_09790	83.3363	1.89021	0.663991	12.4868	0.00194319	0.00482784	3
CPSG_06031	6.83242	3.51421	1.30528	12.3092	0.00212368	0.00520502	3
CPSG_06086	12.3779	1.74578	0.892965	13.3977	0.00123232	0.00324214	3
CPSG_02791	12.8963	0.52455	1.28138	30.9207	1.9304640854273e-07	1.14524045852256e-06	3
CPSG_06110	6.74008	4.1049	1.36126	17.3745	0.000168727	0.000561667	3
CPSG_01012	16.0321	4.05956	1.26431	33.6296	4.9821499359368e-08	3.24554886975022e-07	3
CPSG_09625	18.2311	3.50974	1.13222	31.9214	1.17047429668645e-07	7.19458580107718e-07	3
CPSG_09619	5.80133	3.23171	1.31086	11.4116	0.00332664	0.00767664	3
CPSG_02777	17.5438	1.53978	0.731344	17.4865	0.000159531	0.00053564	3
CPSG_01059	21.9063	4.02182	1.35156	31.5247	1.42727116176369e-07	8.65581152223283e-07	3
CPSG_09586	10.8679	2.3094	0.882513	10.8648	0.00437261	0.00968233	3
CPSG_06065	55.068	1.5913	0.487255	53.7838	2.0940959548117397e-12	2.32743807549076e-11	3
CPSG_09803	12.856	3.08434	1.12675	24.2246	5.49161341473559e-06	2.55618176552564e-05	3
CPSG_05943	209.167	3.57203	0.566219	58.8603	1.6544669641493e-13	2.0477788833538797e-12	3
CPSG_09821	6.0258	4.53438	1.32244	16.854	0.000218877	0.00071012	3
Coccidioides_posadasii_str_Silveira_tRNA-Ala-CGC-2_internal	72.9016	-1.81509	0.542163	132.395	1.78182055053106e-29	6.14164222670388e-28	3
CPSG_05745	18.408	2.58116	0.902804	15.3203	0.000471234	0.00138422	3
Coccidioides_posadasii_str_Silveira_tRNA-Ala-CGC-1_internal	75.1133	-1.70419	0.507386	137.567	1.34153014932366e-30	5.00409122823057e-29	3
CPSG_00799	13.3271	4.32415	1.28894	23.1101	9.58770535812533e-06	4.21766101618341e-05	3
CPSG_00806	4.50485	1.89933	1.33393	11.6962	0.00288541	0.00678171	3
CPSG_05770	10.2207	3.31947	1.36119	17.2526	0.000179326	0.000594045	3
CPSG_02885	4.89288	3.81771	1.329	14.9091	0.000578813	0.00166608	3
CPSG_05851	3.63905	3.78739	1.36393	10.8059	0.00450334	0.00991257	3
CPSG_00859	5.42396	2.7715	1.36591	22.2333	1.48628460647721e-05	6.20728985189792e-05	3
CPSG_09996	11.6439	0.247197	1.42835	12.0672	0.00239687	0.00578093	3
CPSG_09988	4.90499	3.5283	1.48333	11.3394	0.00344897	0.00793204	3
CPSG_02877	8.15762	4.81694	1.42305	15.6999	0.000389774	0.00117021	3
CPSG_05895	93.6283	3.88346	0.95369	17.3056	0.000174641	0.000580644	3
CPSG_09938	5.84919	2.83076	1.29876	11.9413	0.00255255	0.00609702	3
CPSG_02072	11.494	2.06026	1.00208	19.8484	4.89744606283979e-05	0.000181439	3
CPSG_09908	6.21286	-0.367412	0.98984	16.3443	0.000282414	0.000884942	3
CPSG_00883	13.5869	2.32883	0.853526	16.2777	0.000291979	0.000910031	3
CPSG_00884	11.6776	4.95075	1.28372	31.0156	1.84101766770306e-07	1.09695647902744e-06	3
CPSG_00886	4.60552	0.201045	1.28862	15.3409	0.000466417	0.00137452	3
CPSG_05908	66.7077	1.30221	0.533762	30.8448	2.00509480065262e-07	1.18516691163052e-06	3
CPSG_00908	12.4262	4.48034	1.33551	19.0339	7.35953268492016e-05	0.000264001	3
CPSG_06172	14.7117	3.88638	1.12658	23.6942	7.1593362350343e-06	3.27095177315409e-05	3
CPSG_06213	62.8659	4.70553	0.767909	64.7087	8.8853594528726e-15	1.22816415178539e-13	3
CPSG_06216	115.461	5.2992	1.09802	118.034	2.34024871840711e-26	6.85214759163716e-25	3
CPSG_01098	34.9318	6.06844	1.23209	58.6348	1.85185818195673e-13	2.27144586912981e-12	3
CPSG_09229	4.08628	3.26631	1.35416	13.5478	0.00114325	0.00303418	3
CPSG_09216	8.73199	4.67118	1.32917	21.4273	2.22396576828731e-05	8.91879055529652e-05	3
CPSG_06381	19.9121	3.43299	0.979781	23.1431	9.43075903460485e-06	4.16882416416056e-05	3
CPSG_02632	5.018	1.78977	1.44325	23.9498	6.30052898854603e-06	2.90293408389354e-05	3
CPSG_09172	70.0207	1.99965	1.10815	18.3509	0.000103553	0.000363837	3
CPSG_09120	14.5336	-0.616413	1.42391	31.97	1.14238268532296e-07	7.05375975540686e-07	3
CPSG_01324	7.62269	2.86847	1.28287	21.0123	2.73677732614423e-05	0.000107072	3
CPSG_06403	6.10662	3.10532	1.31662	12.2626	0.00217378	0.00529919	3
CPSG_06411	7.86164	1.53352	1.03983	11.7026	0.00287619	0.00676913	3
CPSG_09048	3.92399	3.78354	1.37762	10.9628	0.00416341	0.00927634	3
CPSG_06419	6.11893	3.36593	1.28203	13.164	0.00138509	0.00360573	3
CPSG_02615	4.71002	2.09346	1.35833	11.723	0.00284693	0.00670605	3
CPSG_06428	3.20466	2.18281	1.44002	12.9913	0.00150996	0.00390468	3
CPSG_09004	6.2763	3.23015	1.32626	10.894	0.00430923	0.00957099	3
CPSG_08980	8.17432	4.60482	1.30034	22.5364	1.27727118548017e-05	5.45243889939343e-05	3
CPSG_06448	22.9118	-1.34205	0.943239	39.564	2.56316214831861e-09	2.05279133231517e-08	3
CPSG_02561	10.9481	1.5513	0.880271	14.1111	0.000862625	0.00236311	3
CPSG_06533	14.1139	0.831297	0.730504	12.2605	0.00217605	0.0053	3
CPSG_02549	2.55368	1.76652	1.48873	10.8643	0.00437358	0.00968233	3
CPSG_06563	7.07839	3.67883	1.27661	15.1883	0.000503386	0.00146915	3
CPSG_02501	4.41028	3.23792	1.4266	12.4258	0.0020034	0.00495933	3
CPSG_09232	3.87863	1.29832	1.54472	17.6202	0.000149219	0.0005035	3
CPSG_08835	8.11266	4.83973	1.30106	21.8129	1.83392221067373e-05	7.50942884160085e-05	3
CPSG_06372	7.81066	4.34037	1.29817	23.1617	9.34332437510899e-06	4.13688980055639e-05	3
CPSG_06366	9.79477	2.58957	0.977767	11.6591	0.00293945	0.00688824	3
CPSG_09527	5.9781	-1.28977	0.993751	14.4152	0.000740926	0.00205871	3
CPSG_01112	28.3044	2.42915	0.747656	24.362	5.12689337294664e-06	2.41466758922088e-05	3
CPSG_02740	9.94025	2.4118	1.35683	25.5623	2.81335945071404e-06	1.3679960329097e-05	3
CPSG_09490	9.81604	3.26811	1.16551	13.8887	0.000964068	0.00263042	3
CPSG_09470	5.11671	0.503318	1.22622	15.9848	0.000338021	0.00103303	3
CPSG_09466	4.40647	0.039717	1.68212	24.117	5.79504655825064e-06	2.68823028588015e-05	3
CPSG_02734	11.1642	4.10229	1.26947	21.8879	1.76644683160879e-05	7.31008316484914e-05	3
CPSG_09456	16.9887	2.19208	1.08359	18.8504	8.06642372406817e-05	0.000287498	3
CPSG_01173	4.03449	2.06302	1.44355	17.451	0.000162391	0.0005439	3
CPSG_01211	6.02741	4.05407	1.31251	18.2514	0.000108834	0.000379941	3
CPSG_06297	9.25634	4.18098	1.29965	16.2201	0.000300507	0.000935178	3
CPSG_09413	2.92972	1.64352	1.4598	14.4364	0.000733138	0.00204542	3
CPSG_06300	11.3106	3.67736	1.38185	16.5266	0.000257803	0.00082105	3
CPSG_09399	16.9178	1.41811	0.79784	32.8877	7.21990580848876e-08	4.5827047824044e-07	3
CPSG_02686	4.05787	3.45996	1.36372	12.3178	0.00211463	0.00518751	3
CPSG_09359	9.47138	2.94939	1.3308	21.8799	1.77354994623889e-05	7.32405809650794e-05	3
CPSG_09358	7.81507	4.37337	1.41013	16.6263	0.000245275	0.000787599	3
CPSG_06327	74.5924	2.10868	0.433928	36.375	1.2625941628213e-08	9.14373379085747e-08	3
CPSG_06340	4.77353	3.49459	1.49522	10.8822	0.00433472	0.00961977	3
CPSG_01245	20.1011	5.57324	1.34649	33.8634	4.43261454403218e-08	2.91546120855063e-07	3
CPSG_06350	8.03847	0.466177	1.50913	50.5416	1.0593394657396199e-11	1.10945437123423e-10	3
CPSG_01271	5.61319	3.64715	1.35166	16.9618	0.000207389	0.000677934	3
CPSG_04041	14.6684	2.96173	0.959057	23.3307	8.58606226881378e-06	3.83276189475081e-05	3

## Sheet: S6
	baseMean	log2FoldChange	lfcSE	stat	pvalue	padj	Cluster
5S_rRNA_10	575.657	10.5576	1.22223	303.787	1.08012979998665e-66	5.2015965082214404e-65	1
CPSG_06419	18.9032	5.34475	1.22499	47.0315	6.126931025912159e-11	2.67884364310634e-10	1
CPSG_06413	7.26758	2.81261	1.26502	16.5322	0.000257081	0.000429444	1
CPSG_06407	77.9097	7.36811	1.23748	93.8731	4.12768266217801e-21	4.10454815758174e-20	1
CPSG_06405	8.23093	5.2091	1.28503	28.7859	5.61335494749312e-07	1.47602336411851e-06	1
CPSG_06403	9.56307	4.39083	1.25038	25.7106	2.61225856240848e-06	6.21010127918122e-06	1
CPSG_06396	2.19877	3.63143	1.33722	29.5815	3.77096706253219e-07	1.01734517319612e-06	1
CPSG_06390	36.1478	7.27357	1.22235	86.888	1.3568081140819501e-19	1.23616220339736e-18	1
CPSG_06385	11.621	5.46257	1.23789	33.962	4.21943097235345e-08	1.30373068815797e-07	1
CPSG_06381	136.839	5.68655	1.24278	145.374	2.70610331517489e-32	4.70220323477038e-31	1
CPSG_06379	16.2602	6.23367	1.27243	45.3585	1.41427489931453e-10	5.89310344325005e-10	1
CPSG_06377	3.13995	3.534	1.30769	10.2181	0.00604188	0.0078155	1
CPSG_06370	8.7522	4.0204	1.26652	24.3253	5.22183915291542e-06	1.17273949263677e-05	1
CPSG_06369	6.57928	4.40123	1.25937	17.5891	0.000151559	0.000263082	1
CPSG_06366	33.5164	4.67879	1.25392	55.037	1.11908387846921e-12	5.9991966418954195e-12	1
CPSG_06359	11.2656	5.38696	1.24082	31.7347	1.28495524449712e-07	3.70220865743573e-07	1
CPSG_06350	14.7065	1.71222	1.30983	112.03	4.710319818296211e-25	5.79506865236369e-24	1
CPSG_06319	4.24028	2.51541	1.37258	14.1632	0.00084043	0.00127617	1
CPSG_06317	10.1302	1.90787	1.13529	22.9631	1.03188955848066e-05	2.20297637849163e-05	1
CPSG_06314	4.75184	2.31318	1.35787	19.714	5.23797246549828e-05	9.80955843399706e-05	1
CPSG_06313	22.024	5.80974	1.21628	104.297	2.24988779028922e-23	2.54509118827684e-22	1
CPSG_06306	5.41797	4.09741	1.26447	14.897	0.000582309	0.000909621	1
CPSG_06292	5.79568	4.37932	1.27349	16.8921	0.000214747	0.000364692	1
CPSG_06284	16.1666	5.45744	1.26371	73.0992	1.33880383591519e-16	9.705608023376601e-16	1
CPSG_06274	9.08532	5.554	1.24395	61.6952	4.00910667310718e-14	2.45275836570677e-13	1
CPSG_06247	10.5211	4.44806	1.22604	34.9054	2.63267882165492e-08	8.33310827023354e-08	1
CPSG_06428	7.51451	2.17698	1.27429	26.4682	1.78857281895019e-06	4.37856134544742e-06	1
CPSG_06453	3.98794	3.67753	1.27104	11.681	0.00290733	0.00398885	1
CPSG_06474	6.1025	4.83601	1.2629	31.4138	1.50864512919503e-07	4.30257422209513e-07	1
CPSG_06486	4.07243	3.12255	1.28614	12.1007	0.00235703	0.00327651	1
CPSG_06651	18.4298	2.11544	1.33618	80.1432	3.9548503079408e-18	3.25165863123621e-17	1
CPSG_06644	3.76015	3.19291	1.2929	10.387	0.00555262	0.00724657	1
CPSG_06638	8.53819	2.54248	1.28831	50.3114	1.1885292460341798e-11	5.6192595909975e-11	1
CPSG_06630	16.0017	5.56759	1.2191	40.274	1.7972351107444802e-09	6.5450989114676e-09	1
CPSG_06612	9.87742	2.73364	1.29117	50.2707	1.2130145192272399e-11	5.7269915186484795e-11	1
CPSG_06611	7.83231	4.2152	1.25597	20.3146	3.87923839413875e-05	7.45548040287442e-05	1
CPSG_06601	11.5533	4.55218	1.24887	30.4357	2.46019763604576e-07	6.80338493118151e-07	1
CPSG_06600	7.33953	3.84256	1.25568	22.7618	1.14114763617627e-05	2.41937652927687e-05	1
CPSG_06586	3.7002	4.0122	1.2865	17.2118	0.000183023	0.00031382	1
CPSG_06580	4.901	4.52798	1.27811	26.4386	1.8151900954258e-06	4.44049768627022e-06	1
CPSG_06577	11.3629	1.97134	1.29932	84.5156	4.4428457816619e-19	3.90021696093288e-18	1
CPSG_06572	2.38474	3.74297	1.38408	27.0412	1.34297962854465e-06	3.36844072010716e-06	1
CPSG_06244	6.77002	4.76307	1.44318	12.5639	0.00186977	0.00263945	1
CPSG_06565	6.65515	3.49673	1.2581	13.4137	0.00122251	0.00178479	1
CPSG_06561	16.9779	6.52316	1.24662	97.7416	5.966012853496701e-22	6.24578550594329e-21	1
CPSG_06557	10.7092	3.17459	1.08208	18.0616	0.000119668	0.000212204	1
CPSG_06548	6.08426	0.693557	1.43124	48.2244	3.3744972222378595e-11	1.52077942996843e-10	1
CPSG_06540	20.1394	6.49687	1.24429	57.4883	3.2852480455519997e-13	1.83962976105578e-12	1
CPSG_06536	8.13623	4.33916	1.24823	21.4475	2.20155443528919e-05	4.43600717355641e-05	1
CPSG_06533	38.9466	5.50676	1.21506	116.143	6.02314335852101e-26	7.839388517982361e-25	1
CPSG_06525	4.29002	3.61085	1.2728	11.9086	0.00259468	0.00358323	1
CPSG_06523	6.86817	3.40835	1.40479	14.7325	0.000632232	0.000983504	1
CPSG_06516	5.21822	3.49532	1.2618	15.9645	0.000341466	0.000559593	1
CPSG_06504	10.1022	5.49539	1.23488	44.0635	2.70231561756622e-10	1.0883519649720101e-09	1
CPSG_06492	5.11297	2.36392	1.27468	10.9703	0.00414797	0.00554434	1
CPSG_06487	8.35253	2.74632	1.24883	25.1327	3.48747111435262e-06	8.10218134147669e-06	1
CPSG_06562	6.16742	4.27282	1.25674	16.7484	0.000230748	0.000388926	1
CPSG_06236	5.85247	3.74611	1.28188	22.1782	1.52777755365105e-05	3.16541987299181e-05	1
CPSG_06226	3.65643	4.09298	1.35608	16.04	0.000328824	0.000540187	1
CPSG_06216	103.163	7.71804	1.20745	154.408	2.9556049401519e-34	5.56611410796205e-33	1
CPSG_06001	16.8753	3.50431	1.08849	27.3609	1.14462344866654e-06	2.9011471018458e-06	1
CPSG_05995	8.97894	3.95041	1.27176	25.8115	2.48378549636707e-06	5.94239950905137e-06	1
CPSG_05983	7.67444	2.53146	1.25733	23.4353	8.1487352546151e-06	1.77336259156278e-05	1
CPSG_05972	5.57361	4.48353	1.27145	19.6736	5.3448926482109e-05	9.98206820893017e-05	1
CPSG_05962	13.6539	5.93391	1.25002	45.5635	1.27650501216415e-10	5.36545934664008e-10	1
CPSG_05954	8.02677	5.30643	1.24507	48.7325	2.6173660305533698e-11	1.19070727246902e-10	1
CPSG_05949	9.58014	3.68463	1.26103	35.7372	1.73686943659957e-08	5.64064245739611e-08	1
CPSG_05935	8.09528	4.02233	1.32268	17.6365	0.000148005	0.000257177	1
CPSG_05923	5.96394	1.90177	0.902817	26.0156	2.24274166597036e-06	5.38865442336856e-06	1
CPSG_05917	7.84981	4.32602	1.27091	18.6528	8.90440564057268e-05	0.000160775	1
CPSG_05916	5.64537	3.70593	1.26533	16.3862	0.000276553	0.000459695	1
CPSG_05914	19.6235	6.62136	1.29701	52.1339	4.77828818041431e-12	2.3827824639314597e-11	1
CPSG_06010	11.7708	2.85104	1.27006	67.6559	2.03569223553662e-15	1.3561894320146101e-14	1
CPSG_05900	12.1612	5.40219	1.26163	27.5045	1.06532854765025e-06	2.70831262000678e-06	1
CPSG_05853	12.7113	5.98967	1.26117	54.7326	1.30305582903097e-12	6.9393383880938394e-12	1
CPSG_05851	5.93108	4.64717	1.25138	25.6072	2.75091654416526e-06	6.51675310638166e-06	1
CPSG_05837	9.1693	4.19073	1.44189	13.76	0.00102815	0.00152817	1
CPSG_05833	3.75184	3.808	1.29477	12.1629	0.00228483	0.00318009	1
CPSG_05832	9.52181	4.93431	1.26298	22.0598	1.62094478690526e-05	3.34611443763481e-05	1
CPSG_05829	4.42771	3.02854	1.34843	12.1303	0.00232242	0.00322973	1
CPSG_05822	3.14322	2.77015	1.36024	10.0601	0.00653843	0.00841904	1
CPSG_05816	4.18771	1.15468	1.31889	16.828	0.000221745	0.000375818	1
CPSG_05815	19.3275	2.13127	0.749149	22.6888	1.18355115838732e-05	2.49984395671909e-05	1
CPSG_05792	8.29404	5.21843	1.26348	32.7601	7.69534186169391e-08	2.29769684816388e-07	1
CPSG_05770	13.4412	4.39877	1.26568	35.2994	2.16183918223441e-08	6.96042013687888e-08	1
CPSG_05760	6.24206	3.86349	1.28502	16.0257	0.000331184	0.000543535	1
CPSG_05883	5.94503	2.37664	1.27959	14.0775	0.000877244	0.00132609	1
CPSG_06655	6.62239	3.63246	1.26467	20.995	2.76058867331594e-05	5.46765241935843e-05	1
CPSG_06031	13.382	5.14142	1.22967	33.07	6.59070451923431e-08	1.99795547970673e-07	1
CPSG_06035	9.2926	3.06377	1.09487	15.4713	0.000436973	0.000697849	1
CPSG_06213	180.36	8.49834	1.23513	135.893	3.09945077382155e-30	4.9052810134049e-29	1
CPSG_06203	7.67897	4.61506	1.24946	20.3635	3.78541931968934e-05	7.29596828283177e-05	1
CPSG_06202	5.30402	4.59717	1.2889	23.3745	8.40004028850917e-06	1.82099908762472e-05	1
CPSG_06197	2.24866	3.56576	1.33508	20.9653	2.80186825359371e-05	5.53639969687244e-05	1
CPSG_06194	2.58255	-0.0485015	1.64767	17.3512	0.000170701	0.000293739	1
CPSG_06181	2.57376	3.38153	1.31697	10.315	0.00575593	0.00748293	1
CPSG_06177	3.4603	3.63002	1.30329	10.4366	0.00541647	0.00708259	1
CPSG_06176	12.2998	5.02288	1.24766	28.0437	8.13543751960458e-07	2.10472447264674e-06	1
CPSG_06165	3.78924	2.67266	1.30084	13.8849	0.000965903	0.00144649	1
CPSG_06153	4.57235	3.27394	1.29719	13.0221	0.00148691	0.00213839	1
CPSG_06146	3.93181	3.44213	1.27503	10.8385	0.00443051	0.00588234	1
CPSG_06145	8.79808	4.24446	1.2422	25.7444	2.56853287049911e-06	6.11477705257944e-06	1
CPSG_06032	3.17108	3.68408	1.36132	10.0981	0.00641546	0.00826702	1
CPSG_06138	3.94355	3.85593	1.27684	13.2148	0.00135034	0.00195532	1
CPSG_06132	10.357	4.44917	1.24174	30.9297	1.92181220449406e-07	5.39869078445789e-07	1
CPSG_06119	7.65264	4.34983	1.2572	55.2886	9.86796284379432e-13	5.3309139016715795e-12	1
CPSG_06117	8.81818	3.10348	1.3442	27.5459	1.04350253526661e-06	2.65482795953491e-06	1
CPSG_06113	9.12124	4.77744	1.23694	24.1396	5.72984700129642e-06	1.27915988353445e-05	1
CPSG_06110	11.1091	3.63852	1.23213	24.8359	4.04525344452625e-06	9.29533762685826e-06	1
CPSG_06086	36.7834	4.46476	1.21385	107.644	4.22026558821931e-24	4.90569493030597e-23	1
CPSG_06084	4.83201	3.91594	1.26679	13.5632	0.00113447	0.00167146	1
CPSG_06067	3.76447	4.22575	1.31744	23.0564	9.84819120970534e-06	2.11050556693685e-05	1
CPSG_06059	6.87836	3.68834	1.24498	17.8171	0.000135226	0.000237275	1
CPSG_06057	5.81766	2.06235	1.48106	18.1426	0.000114915	0.000204421	1
CPSG_06046	14.8791	6.31196	1.24993	83.9433	5.914959678108599e-19	5.13900233889281e-18	1
CPSG_06043	12.0505	6.0194	1.24202	85.6624	2.50408311275123e-19	2.2450170673096798e-18	1
CPSG_06133	5.98242	3.5722	1.32932	14.3012	0.000784408	0.00119975	1
CPSG_05753	14.3289	4.19934	1.21999	31.1293	1.73924426981927e-07	4.92274763523153e-07	1
CPSG_06657	23.6263	6.375	1.21409	59.4072	1.25862260330274e-13	7.25267828330519e-13	1
CPSG_06676	10.5288	5.059	1.27276	22.5782	1.25085685793453e-05	2.63046691709127e-05	1
CPSG_07299	5.07191	2.29295	1.29015	10.5083	0.0052258	0.00685188	1
CPSG_07298	5.87793	4.09989	1.28614	14.3605	0.000761494	0.00116682	1
CPSG_07296	4.27018	3.21564	1.27472	16.9911	0.000204373	0.000348301	1
CPSG_07295	7.82672	3.47153	1.31843	22.3663	1.39065741880313e-05	2.89913800790684e-05	1
CPSG_07292	4.8328	4.38422	1.26779	21.5821	2.05826535535692e-05	4.17725015828306e-05	1
CPSG_07290	4.96122	3.5158	1.28964	13.0639	0.00145617	0.00209956	1
CPSG_07288	21.2975	6.77312	1.2239	107.554	4.41497316213861e-24	5.11438987270421e-23	1
CPSG_07247	5.86398	4.2224	1.2615	16.1195	0.000316001	0.000520391	1
CPSG_07243	13.8341	5.87246	1.28253	33.2973	5.88278658062528e-08	1.79627477928332e-07	1
CPSG_07241	8.95152	4.59407	1.27084	20.0987	4.32134388747359e-05	8.23939493477006e-05	1
CPSG_07236	114.601	8.03131	1.21869	153.843	3.9219603398391e-34	7.22455098666536e-33	1
CPSG_07225	5.95585	3.60801	1.28114	17.2288	0.000181472	0.000311477	1
CPSG_07221	2.45711	3.61543	1.42388	12.6726	0.00177082	0.00251133	1
CPSG_07219	21.4252	0.844056	1.19328	67.1147	2.66825143226955e-15	1.7706054287757202e-14	1
CPSG_07210	5.48368	-0.0377173	1.54866	43.8911	2.94558691725025e-10	1.1820920831012601e-09	1
CPSG_07208	10.5011	5.7173	1.27046	47.3646	5.18696189510149e-11	2.28565340501793e-10	1
CPSG_07196	9.05756	2.81477	1.24652	27.5693	1.03135624844572e-06	2.62590778966051e-06	1
CPSG_07182	10.1482	2.62955	1.27746	62.2417	3.05063803861394e-14	1.87658774236635e-13	1
CPSG_07174	21.1468	3.40064	1.2739	82.0055	1.5586090342985299e-18	1.3168097881254e-17	1
CPSG_07161	5.58677	2.49866	1.27357	11.2386	0.00362713	0.00489866	1
CPSG_07159	2.08251	3.32143	1.3393	13.9314	0.00094371	0.00141704	1
CPSG_07157	11.4818	3.9138	1.08275	53.0544	3.0157326004732996e-12	1.52186146649633e-11	1
CPSG_07153	4.05731	3.25334	1.28586	11.4017	0.00334319	0.00453882	1
CPSG_07139	41.6183	2.55833	0.922197	94.8664	2.51201514220388e-21	2.5277621027968002e-20	1
CPSG_07138	11.4735	5.34711	1.22971	32.9776	6.90235940700034e-08	2.07563368073133e-07	1
CPSG_07308	113.111	6.92342	1.22196	121.774	3.60702792980647e-27	4.9833160456465596e-26	1
CPSG_07311	5.39796	3.73074	1.25545	15.4882	0.000433295	0.000692903	1
CPSG_07315	19.2936	2.8737	1.1222	36.9716	9.369621703195391e-09	3.13966150710454e-08	1
CPSG_07318	6.58744	3.98457	1.25771	18.2011	0.000111606	0.000199271	1
CPSG_07529	7.48624	3.33768	1.1193	38.8232	3.7124339150784e-09	1.31501958520244e-08	1
CPSG_07512	8.05618	1.92927	1.12571	14.8409	0.000598886	0.000933355	1
CPSG_07506	10.9078	4.5684	1.25013	27.7913	9.22967986873977e-07	2.36422878704573e-06	1
CPSG_07495	3.63253	2.91036	1.28969	11.8585	0.0026605	0.00366812	1
CPSG_07492	18.7531	6.49814	1.26953	54.4168	1.5259335788828799e-12	8.0625738156962e-12	1
CPSG_07479	7.45487	2.89013	1.322	28.1701	7.63743776978881e-07	1.98502719521651e-06	1
CPSG_07470	6.79864	4.76534	1.25166	24.5373	4.69663812634882e-06	1.06489005007876e-05	1
CPSG_07468	26.0903	5.66179	1.23328	55.9966	6.926288108539619e-13	3.78420052088932e-12	1
CPSG_07464	9.89095	2.44816	1.09273	18.9184	7.79673367898208e-05	0.000141534	1
CPSG_07451	3.83288	3.29486	1.30476	9.9935	0.00675987	0.00868758	1
CPSG_07447	9.9578	4.8648	1.23206	26.6704	1.61656927910377e-06	3.98351976597866e-06	1
CPSG_07444	8.32277	1.40724	1.35386	60.5688	7.04126833452243e-14	4.21600631539523e-13	1
CPSG_07117	8.66336	3.49982	1.23459	17.8583	0.000132471	0.000232946	1
CPSG_07415	6.07851	4.24801	1.27859	14.9986	0.000553468	0.000866578	1
CPSG_07410	8.52454	4.13719	1.26375	22.4462	1.33616149432527e-05	2.79590341239632e-05	1
CPSG_07395	4.44766	3.95757	1.32774	11.2711	0.00356863	0.00482545	1
CPSG_07394	7.48719	3.76361	1.29672	19.7055	5.26026199548329e-05	9.84036802817656e-05	1
CPSG_07380	8.99399	3.88038	1.25307	16.8777	0.000216299	0.000367143	1
CPSG_07378	4.93433	3.29739	1.28001	15.3918	0.000454691	0.000723343	1
CPSG_07368	2.98751	3.54527	1.34156	9.74889	0.00763933	0.00974354	1
CPSG_07350	2.65848	3.72715	1.31545	18.9422	7.70459835750447e-05	0.000139936	1
CPSG_07347	7.0809	3.92098	1.26389	19.5481	5.69081794705317e-05	0.000105696	1
CPSG_07346	5.28773	2.59102	1.26819	9.90324	0.00707196	0.00906922	1
CPSG_07338	12.9658	4.92345	1.29219	31.6028	1.37257674113995e-07	3.93448655984928e-07	1
CPSG_07334	7.76209	4.50084	1.34343	14.3142	0.000779303	0.00119248	1
CPSG_07326	11.9679	1.57577	1.40351	52.0577	4.9638874070114194e-12	2.47167864830657e-11	1
CPSG_07414	5.76839	4.54984	1.24633	23.8472	6.63198235239423e-06	1.46888387055985e-05	1
CPSG_07116	13.0579	5.00008	1.25784	28.444	6.6598704226684e-07	1.74034288331901e-06	1
CPSG_07100	6.49081	4.22686	1.27704	15.685	0.000392689	0.000635504	1
CPSG_07097	4.90786	4.69356	1.31891	33.2015	6.17137376495596e-08	1.87928644640168e-07	1
CPSG_06872	7.76526	3.70105	1.26608	25.429	3.00723148385287e-06	7.07917411457263e-06	1
CPSG_06865	9.29665	4.53404	1.2798	37.203	8.345945332650711e-09	2.82188382310587e-08	1
CPSG_06860	3.38075	4.17083	1.32656	27.3764	1.13578971336079e-06	2.88309271365906e-06	1
CPSG_06858	4.66348	2.97557	1.32016	15.0191	0.000547818	0.000858927	1
CPSG_06856	9.28784	3.91156	1.24978	31.8263	1.22744939725123e-07	3.56087084176756e-07	1
CPSG_06855	8.57119	5.36226	1.23604	49.1811	2.09154200593464e-11	9.6583398657612e-11	1
CPSG_06854	13.4689	5.46358	1.22357	35.9423	1.56761174189256e-08	5.12056122279053e-08	1
CPSG_06852	6.22088	2.91139	1.26807	11.1518	0.00378811	0.00509769	1
CPSG_06836	4.4611	3.18107	1.29359	13.8284	0.000993594	0.00148383	1
CPSG_06831	3.55132	3.76017	1.27607	13.2091	0.0013542	0.00196007	1
CPSG_06830	30.0517	3.69194	1.2439	81.4155	2.09337545604651e-18	1.746724916419e-17	1
CPSG_06828	6.03193	4.51966	1.27641	18.2987	0.000106288	0.00019046	1
CPSG_06882	4.65935	3.3051	1.31175	12.584	0.00185106	0.00261742	1
CPSG_06822	4.47799	3.57631	1.26965	12.243	0.00219515	0.00306413	1
CPSG_06811	15.0625	5.85294	1.22827	43.5027	3.57694918540031e-10	1.42528318014e-09	1
CPSG_06795	3.33751	2.31342	1.31756	13.8548	0.000980525	0.00146579	1
CPSG_06792	3.42136	3.97835	1.28883	19.1987	6.77730093634301e-05	0.000124503	1
CPSG_06787	5.47471	4.20588	1.37469	11.0248	0.00403644	0.00540598	1
CPSG_06781	4.64781	4.29733	1.25506	21.7381	1.90382058018156e-05	3.8848542226344e-05	1
CPSG_06761	3.03384	3.45655	1.29473	10.0219	0.00666446	0.0085715	1
CPSG_06736	7.4715	1.7434	1.13423	14.926	0.00057393	0.000896949	1
CPSG_06734	12.4975	2.75637	1.27446	37.4887	7.2347496654345404e-09	2.47095654733332e-08	1
CPSG_06728	5.22754	4.60107	1.25485	30.0526	2.97956679901232e-07	8.15269454502478e-07	1
CPSG_06725	14.7423	5.15293	1.24895	32.2636	9.86379131597878e-08	2.88886538020543e-07	1
CPSG_06705	5.98995	3.45407	1.26416	20.4054	3.70698836497253e-05	7.16528542335e-05	1
CPSG_06701	10.7867	3.67948	1.26037	41.9792	7.66199774327169e-10	2.92509562769749e-09	1
CPSG_06816	3.52616	3.13375	1.29626	9.77408	0.00754371	0.00962887	1
CPSG_06659	7.08385	1.03305	0.96718	11.7597	0.00279523	0.00384444	1
CPSG_06892	11.657	4.98892	1.22919	30.0316	3.01102849483984e-07	8.2254271119166e-07	1
CPSG_06900	4.21548	3.34111	1.27063	12.6122	0.00182513	0.00258291	1
CPSG_07095	2.92472	3.50536	1.29874	10.9227	0.00424779	0.00566428	1
CPSG_07090	4.11701	2.93083	1.2651	10.4762	0.00531026	0.0069518	1
CPSG_07074	11.9147	3.85601	1.22984	25.4651	2.95346850312167e-06	6.9657853788386e-06	1
CPSG_07073	4.55601	2.7516	1.30377	18.2453	0.000109164	0.000195325	1
CPSG_07072	6.22244	4.63329	1.24539	24.1779	5.62135320242585e-06	1.25743740181669e-05	1
CPSG_07066	33.6022	4.57398	0.825884	86.0616	2.0509810707094802e-19	1.8436952504964397e-18	1
CPSG_07065	27.6629	5.25646	1.21814	51.0825	8.08325907449595e-12	3.92632079828903e-11	1
CPSG_07061	88.7636	8.63136	1.21768	148.363	6.07314178248003e-33	1.06627921608022e-31	1
CPSG_07052	5.07614	3.77455	1.28694	12.4472	0.00198207	0.00278747	1
CPSG_07039	8.91635	4.07513	1.24571	28.0904	7.94770219554089e-07	2.05931622606982e-06	1
CPSG_07024	10.4981	4.3016	1.24418	30.9442	1.9079052285806e-07	5.36409384949558e-07	1
CPSG_07023	4.46025	3.47365	1.30119	11.3273	0.00346983	0.00470506	1
CPSG_06895	8.92491	4.96428	1.25544	23.6278	7.40101878417222e-06	1.63170924273673e-05	1
CPSG_07021	29.317	7.21828	1.23537	102.289	6.14133667497713e-23	6.7655052063228495e-22	1
CPSG_07006	7.00245	3.24097	1.26344	12.2928	0.00214113	0.00299615	1
CPSG_06997	5.53143	2.6397	1.26116	10.9684	0.00415181	0.00554726	1
CPSG_06986	18.7414	2.93636	1.32094	64.1317	1.1857015218035101e-14	7.5131575751873e-14	1
CPSG_06974	13.7362	5.66682	1.23599	36.7841	1.02903625128509e-08	3.43793974537369e-08	1
CPSG_06966	7.77753	4.13785	1.331	15.8173	0.000367557	0.000598278	1
CPSG_06965	10.1529	3.39962	1.25407	47.8336	4.10268743748371e-11	1.83180918566325e-10	1
CPSG_06954	11.4973	2.87273	1.27798	59.727	1.07260806707451e-13	6.23407205880719e-13	1
CPSG_06940	6.11169	3.87789	1.24625	35.0167	2.49017969526328e-08	7.93371642818509e-08	1
CPSG_06935	10.8659	3.70029	1.34479	25.9762	2.28738354918683e-06	5.48809248705253e-06	1
CPSG_06920	3.41182	2.56849	1.30099	12.7467	0.00170646	0.00243234	1
CPSG_06917	8.01431	2.9164	1.32195	30.3882	2.51935662777173e-07	6.96127146903155e-07	1
CPSG_06902	7.88743	4.78915	1.24979	22.4826	1.31211083339979e-05	2.74899044088917e-05	1
CPSG_07016	116.506	7.38239	1.21002	139.689	4.64522360822932e-31	7.713817134650759e-30	1
CPSG_07533	15.761	2.09993	1.09051	58.3652	2.11909859452562e-13	1.1985706983466199e-12	1
CPSG_05745	43.064	5.39708	1.2511	56.9046	4.39877750694372e-13	2.43886167366896e-12	1
CPSG_05737	18.7811	4.08103	1.10031	27.7953	9.21136910828824e-07	2.36133271969883e-06	1
CPSG_04395	4.63516	3.44498	1.3023	12.1863	0.00225824	0.00314827	1
CPSG_04356	5.5272	3.14857	1.40358	13.1843	0.00137111	0.00198199	1
CPSG_04354	18.085	6.067	1.22938	45.8846	1.0871622093659001e-10	4.63315272790447e-10	1
CPSG_04350	19.5141	5.04781	1.27922	37.6837	6.56266707871929e-09	2.25512239779436e-08	1
CPSG_04349	6.54518	2.5783	1.28026	14.4925	0.000712857	0.00109728	1
CPSG_04347	3.60444	3.94072	1.29708	15.4519	0.000441235	0.000703597	1
CPSG_04346	2.64315	3.82968	1.37917	21.2391	2.44333223902806e-05	4.88508458153443e-05	1
CPSG_04328	18.8863	4.99832	1.23592	49.7764	1.55310099491779e-11	7.251389825301779e-11	1
CPSG_04327	7.03066	5.05161	1.25885	34.9734	2.54467822442681e-08	8.08492958957847e-08	1
CPSG_04314	24.3185	6.69068	1.23836	59.9194	9.74264488659039e-14	5.73166769855082e-13	1
CPSG_04312	4.9206	4.12402	1.26213	15.5319	0.000423929	0.000679536	1
CPSG_04310	5.86902	4.51556	1.2646	19.8441	4.90812125045779e-05	9.22770593156343e-05	1
CPSG_04307	5.81292	3.98139	1.24716	16.5635	0.0002531	0.000423424	1
CPSG_04288	13.246	3.20116	0.947959	20.0421	4.44541881483928e-05	8.45683229391829e-05	1
CPSG_04287	16.95	5.47439	1.22816	39.3752	2.8170023186010404e-09	1.00915141509077e-08	1
CPSG_04284	5.10382	3.75945	1.26975	13.4021	0.00122965	0.00179366	1
CPSG_04274	6.96308	3.67387	1.25248	23.6982	7.14480736480886e-06	1.57831884841223e-05	1
CPSG_04263	30.8302	5.46181	1.26935	54.3068	1.6122361689049199e-12	8.4654955223964e-12	1
CPSG_04257	20.0715	5.63083	1.23171	43.0471	4.49204681808451e-10	1.7628276861190802e-09	1
CPSG_04254	4.76909	2.97004	1.31575	15.2327	0.000492339	0.000776637	1
CPSG_04251	4.32662	2.70689	1.36366	13.6827	0.00106865	0.00158209	1
CPSG_04231	11.3329	5.15466	1.22493	31.1489	1.7222744571012e-07	4.87881276881358e-07	1
CPSG_04224	11.6464	4.47761	1.23915	27.7177	9.57579071110337e-07	2.45102433463397e-06	1
CPSG_04215	10.5943	4.04536	1.23582	21.1184	2.59538135365463e-05	5.16471696763267e-05	1
CPSG_04202	7.77467	2.97066	1.2651	15.9706	0.000340425	0.000558158	1
CPSG_04404	4.16553	2.93499	1.32786	12.5612	0.00187231	0.00264192	1
CPSG_04430	22.9958	5.11063	1.24954	34.994	2.51849270391501e-08	8.00928198575235e-08	1
CPSG_04448	2.96353	3.72486	1.34034	12.8944	0.00158498	0.00227167	1
CPSG_04449	26.3962	6.26965	1.24619	45.5502	1.28500464882205e-10	5.39445911728408e-10	1
CPSG_04701	2.24086	3.52174	1.32007	19.318	6.38489195665396e-05	0.000117937	1
CPSG_04682	6.27385	3.92594	1.26467	16.7737	0.000227843	0.000384869	1
CPSG_04673	3.46941	4.0627	1.28596	22.7992	1.11998069704911e-05	2.37898861358069e-05	1
CPSG_04659	8.57786	2.69648	1.28753	45.6919	1.1970782846994e-10	5.050501749338751e-10	1
CPSG_04653	2.35505	3.72173	1.38979	26.3701	1.87847898276941e-06	4.58533863208957e-06	1
CPSG_04652	28.624	6.2254	1.2321	53.0715	2.98997614755342e-12	1.5156706155492598e-11	1
CPSG_04642	5.9512	3.26314	1.31541	18.2598	0.000108377	0.000194019	1
CPSG_04635	5.906	2.98718	1.25367	10.6801	0.00479563	0.00632723	1
CPSG_04620	5.49005	3.46105	1.28916	16.3087	0.000287486	0.000476457	1
CPSG_04619	4.41187	3.22477	1.28352	13.7248	0.00104642	0.00155191	1
CPSG_04589	12.9259	4.5889	1.23164	39.1475	3.1567429830100305e-09	1.12607202071183e-08	1
CPSG_04585	17.9756	6.48679	1.23567	79.0944	6.68159207726288e-18	5.45366752843903e-17	1
CPSG_04174	6.20704	2.04173	1.27792	20.2241	4.05882918656311e-05	7.76521747327143e-05	1
CPSG_04574	3.94669	3.32082	1.30673	25.3698	3.09757788409673e-06	7.26648228760617e-06	1
CPSG_04567	9.58433	3.1985	1.11718	15.2858	0.000479429	0.000757691	1
CPSG_04565	17.2822	4.71659	1.24273	29.3648	4.20262144925005e-07	1.12794879820238e-06	1
CPSG_04556	15.9836	6.30961	1.2327	76.1192	2.9574982138818804e-17	2.28140194027364e-16	1
CPSG_04555	53.3318	8.0581	1.2244	138.572	8.119637958772191e-31	1.33518534434249e-29	1
CPSG_04531	7.47486	4.3447	1.27544	54.3815	1.5531361023088499e-12	8.19346134723495e-12	1
CPSG_04519	7.33215	4.47866	1.25305	19.0356	7.35318440918138e-05	0.000134277	1
CPSG_04499	29.1888	3.1872	1.08944	69.8643	6.74791404095147e-16	4.680497578610581e-15	1
CPSG_04486	22.3779	5.66934	1.24431	53.84	2.03602575139303e-12	1.0542922900070498e-11	1
CPSG_04475	9.71377	5.46232	1.23445	45.2352	1.50416250583193e-10	6.25219704951842e-10	1
CPSG_04453	8.49444	3.72719	1.23509	17.56	0.000153778	0.000266394	1
CPSG_04452	4.78262	4.35957	1.25861	22.5213	1.28692484775249e-05	2.70294309144776e-05	1
CPSG_04451	15.2232	5.27643	1.24649	32.7148	7.87177568442285e-08	2.34414804171285e-07	1
CPSG_04568	102.557	7.69403	1.225	117.803	2.62719144226274e-26	3.5004989533073902e-25	1
CPSG_04167	5.78496	3.99186	1.24867	16.2326	0.000298632	0.000492991	1
CPSG_04158	6.07738	2.97516	1.2642	10.5004	0.00524634	0.00687613	1
CPSG_04154	13.7784	5.96688	1.24366	49.29	1.98064875303797e-11	9.17138316825685e-11	1
CPSG_03921	5.19038	4.27015	1.26968	16.6113	0.000247117	0.000414666	1
CPSG_03912	3.6007	2.79207	1.3385	10.2148	0.0060518	0.00782232	1
CPSG_03891	3.80517	3.88309	1.28255	13.7853	0.00101522	0.00151163	1
CPSG_03861	15.4255	1.9557	1.32355	85.5023	2.71281680379741e-19	2.4257043622284002e-18	1
CPSG_03846	10.7048	2.67607	1.13219	15.4711	0.00043701	0.000697849	1
CPSG_03844	4.43504	4.16912	1.26597	18.007	0.000122977	0.000217615	1
CPSG_03836	28.1842	2.72322	1.23349	141.195	2.18695455313687e-31	3.7046350746856295e-30	1
CPSG_03826	8.6087	3.39849	1.11235	27.8118	9.13563562639453e-07	2.34370073794338e-06	1
CPSG_03818	5.05745	4.38747	1.31749	16.1376	0.000313157	0.000515959	1
CPSG_03806	4.70011	2.17567	1.35781	21.5512	2.09031456028119e-05	4.23464566268503e-05	1
CPSG_03805	4.5888	3.55246	1.28144	12.2124	0.00222902	0.00311011	1
CPSG_03794	12.2937	4.38158	1.25032	35.2328	2.23505113062067e-08	7.17006152100303e-08	1
CPSG_03924	28.0996	7.07703	1.2212	100.859	1.2553911233465599e-22	1.3607470986499201e-21	1
CPSG_03787	3.02419	3.83125	1.31974	16.4334	0.000270101	0.000449635	1
CPSG_03784	11.5012	4.06362	1.2416	21.5382	2.10400605508427e-05	4.25982246948293e-05	1
CPSG_03780	7.56505	4.04146	1.26422	20.4876	3.55773511669064e-05	6.9005322660323e-05	1
CPSG_03774	5.3056	4.13709	1.26554	14.96	0.000564252	0.000882642	1
CPSG_03758	14.1896	5.59661	1.23754	34.3085	3.54815291657722e-08	1.10645915650156e-07	1
CPSG_03754	5.20147	3.32974	1.31755	14.5887	0.000679375	0.00105057	1
CPSG_03747	7.03931	5.17387	1.27863	41.0645	1.2104745551454802e-09	4.51383819180909e-09	1
CPSG_03746	8.23588	4.8823	1.24246	24.7628	4.19595292566039e-06	9.6090742611421e-06	1
CPSG_03737	7.4349	3.37317	1.29238	24.6068	4.53626741858766e-06	1.0346249978389e-05	1
CPSG_03731	8.26681	2.6761	1.25575	24.5491	4.6691264472749e-06	1.06062164782774e-05	1
CPSG_03719	4.76315	4.23925	1.29441	15.6357	0.000402487	0.000649179	1
CPSG_03712	7.36373	4.09667	1.2448	21.5008	2.14363596271492e-05	4.33745307941896e-05	1
CPSG_03708	8.12303	1.92004	1.14246	14.1892	0.000829564	0.00126194	1
CPSG_03786	22.7896	5.1814	1.2469	51.8947	5.38523223230635e-12	2.6618207998687297e-11	1
CPSG_04703	12.0541	4.22516	1.22865	24.9034	3.91099852892392e-06	8.99316237449014e-06	1
CPSG_03925	10.0088	5.66952	1.2353	65.7131	5.37758154650261e-15	3.49283764802703e-14	1
CPSG_03938	15.8107	4.95944	1.22684	43.6901	3.25700472836894e-10	1.3008723861767402e-09	1
CPSG_04153	5.70319	1.37656	1.41509	32.1029	1.0688958991259e-07	3.11161319166961e-07	1
CPSG_04151	13.4712	4.72827	1.23819	36.666	1.09163875272969e-08	3.63268927487835e-08	1
CPSG_04136	8.77544	5.49542	1.31491	38.0803	5.38228300877349e-09	1.8801736810959e-08	1
CPSG_04121	5.62617	1.21312	1.1696	10.3035	0.00578926	0.00752336	1
CPSG_04116	4.77192	3.28587	1.28825	14.085	0.000873955	0.0013229	1
CPSG_04114	17.4746	5.82395	1.22594	41.7113	8.75985289567871e-10	3.3253901026275804e-09	1
CPSG_04094	14.0036	5.56392	1.25035	31.1828	1.69331044521914e-07	4.80079857933869e-07	1
CPSG_04079	19.1446	4.40011	1.23818	36.1726	1.39706016404651e-08	4.60360685532824e-08	1
CPSG_04075	71.6429	6.8447	1.22634	86.9114	1.34102392329337e-19	1.22509258683522e-18	1
CPSG_04066	7.28809	5.13059	1.24264	43.0501	4.48528799134739e-10	1.7622267854116602e-09	1
CPSG_04061	2.71566	3.8425	1.33667	22.1567	1.5443366853428e-05	3.19580047040551e-05	1
CPSG_04053	9.64463	3.23134	1.13821	14.0533	0.00088791	0.00133981	1
CPSG_03930	36.1267	4.78071	0.919035	55.359	9.52686151830871e-13	5.15490372042033e-12	1
CPSG_04049	5.25509	3.47454	1.2832	15.3497	0.000464362	0.000737335	1
CPSG_04031	4.45702	3.32937	1.32275	11.6531	0.00294822	0.00403838	1
CPSG_04008	4.51462	3.21237	1.30612	12.6293	0.00180959	0.00256415	1
CPSG_04005	4.76925	2.29689	1.12078	10.8902	0.00431746	0.00574582	1
CPSG_03993	4.75455	3.96288	1.26278	14.0609	0.000884513	0.00133588	1
CPSG_03992	11.5407	5.0779	1.2348	28.6607	5.97586769868585e-07	1.56767704375642e-06	1
CPSG_03989	4.76064	4.54993	1.30618	26.2461	1.99862294301967e-06	4.84702010138079e-06	1
CPSG_03985	10.0979	5.63798	1.27053	44.467	2.20857582103575e-10	8.97001095507413e-10	1
CPSG_03975	23.0075	4.78063	1.07388	60.2508	8.25484231115993e-14	4.89913264628875e-13	1
CPSG_03962	4.69871	2.28069	1.13362	10.0352	0.0066204	0.00851808	1
CPSG_03959	7.42999	4.51175	1.24072	20.6076	3.35058174120439e-05	6.53256856541354e-05	1
CPSG_03945	6.19455	2.50608	1.27044	14.4207	0.000738893	0.00113373	1
CPSG_03940	4.12257	2.49826	1.29668	18.8543	8.05084893097976e-05	0.000145989	1
CPSG_04042	5.05713	4.61503	1.27517	29.783	3.40962567984598e-07	9.23200655964722e-07	1
CPSG_05741	6.0135	4.34314	1.25523	17.4632	0.000161402	0.000278589	1
CPSG_04705	4.31378	3.37705	1.3059	11.147	0.00379708	0.00510569	1
CPSG_04719	15.0385	5.61312	1.22705	37.2972	7.961704431618271e-09	2.70009111056189e-08	1
CPSG_05523	5.97322	4.69355	1.32743	18.6194	9.05401352033727e-05	0.000163389	1
snoZ13_snr52_1	61.1946	6.13912	1.3056	62.5135	2.6629971020280902e-14	1.64413245987851e-13	1
CPSG_05501	4.45899	4.22533	1.27462	18.6638	8.85552084263805e-05	0.000160029	1
CPSG_05500	5.01642	3.69721	1.26018	13.9539	0.000933134	0.00140241	1
CPSG_05494	3.51487	2.76067	1.30509	11.7448	0.0028161	0.00386999	1
CPSG_05491	2.89044	4.0233	1.32687	35.9241	1.58189493384147e-08	5.16221473570144e-08	1
CPSG_05468	285.491	7.34397	1.29335	101.907	7.43258194124948e-23	8.16131391659674e-22	1
CPSG_05465	10.7002	4.80389	1.26394	23.2111	9.11534457575117e-06	1.9596828166363e-05	1
CPSG_05442	3.62772	2.97889	1.29682	13.9354	0.000941828	0.00141484	1
CPSG_05440	8.34536	3.34146	1.26027	36.8606	9.90410123938072e-09	3.31546427785029e-08	1
CPSG_05436	7.90033	3.37732	1.26826	13.3858	0.00123968	0.00180594	1
CPSG_05434	68.622	8.46121	1.24888	123.23	1.74144612997634e-27	2.45624054566956e-26	1
CPSG_05427	10.7603	4.86597	1.22646	29.1249	4.73807754958572e-07	1.25708555950179e-06	1
CPSG_05425	42.054	7.89017	1.26012	166.755	6.15973536830429e-37	1.33105563631755e-35	1
CPSG_05404	13.5936	5.97491	1.25619	46.9141	6.49716717831687e-11	2.8224163090343004e-10	1
CPSG_05399	33.4522	6.25371	1.23244	60.3051	8.03350785417717e-14	4.77618253552579e-13	1
CPSG_05376	3.38273	2.90786	1.28448	15.3134	0.00047287	0.000749434	1
CPSG_05370	12.7219	3.59642	1.34378	31.7448	1.27854217844506e-07	3.68688253510547e-07	1
CPSG_05364	6.7458	3.08165	1.12693	25.4927	2.91292096281962e-06	6.88313306554862e-06	1
CPSG_05258	4.21634	4.35595	1.27711	27.2417	1.21488027088264e-06	3.06768643681302e-06	1
CPSG_05257	13.9046	5.3874	1.24075	31.7749	1.25940269013239e-07	3.64416005874358e-07	1
CPSG_05233	11.1135	4.39381	1.23555	27.1573	1.26725431970309e-06	3.18799575501427e-06	1
CPSG_05232	5.06753	4.10387	1.27313	14.2917	0.000788112	0.00120476	1
CPSG_05231	10.0003	5.128	1.24316	27.0543	1.33424686244089e-06	3.34902916849459e-06	1
CPSG_05228	38.0612	6.82114	1.21358	74.5475	6.48950791054495e-17	4.807940915702639e-16	1
CPSG_05531	8.40898	4.82525	1.26687	20.5519	3.44521579647353e-05	6.70157094628522e-05	1
CPSG_05536	22.4146	6.01516	1.2228	48.8512	2.4666350102254397e-11	1.12975905155842e-10	1
CPSG_05563	17.5441	2.95911	0.737079	33.0089	6.79525997953897e-08	2.05258256191988e-07	1
CPSG_05574	3.92948	4.12322	1.26463	21.1407	2.56659401739116e-05	5.11433552000149e-05	1
CPSG_05726	23.2435	6.37827	1.225	53.4275	2.50241512642261e-12	1.2800669789333299e-11	1
CPSG_05723	26.5919	6.97417	1.24296	74.0897	8.15898741329709e-17	6.00522850878264e-16	1
CPSG_05718	14.6803	6.25602	1.22855	91.328	1.47362277349161e-20	1.42337603708889e-19	1
CPSG_05717	10.3462	3.0171	1.24986	28.3005	7.15525256947777e-07	1.86113861201463e-06	1
CPSG_05713	6.14873	4.23495	1.26032	16.2456	0.000296702	0.000490045	1
CPSG_05708	4.97152	3.67817	1.26826	13.9572	0.000931591	0.00140134	1
CPSG_05704	3.91845	3.96446	1.2724	15.532	0.000423911	0.000679536	1
CPSG_05697	9.69576	3.26459	1.32755	30.7719	2.07953996295638e-07	5.81753461836178e-07	1
CPSG_05695	6.4853	4.13204	1.27625	15.9347	0.000346589	0.000567437	1
CPSG_05693	7.38075	3.19005	1.32941	23.5682	7.62491983658691e-06	1.67621359599488e-05	1
CPSG_05690	2.99013	3.80643	1.28807	18.9692	7.6013553138372e-05	0.000138434	1
CPSG_05689	6.02635	4.56139	1.25084	22.0667	1.61537025334397e-05	3.33665019854322e-05	1
CPSG_05211	4.84327	3.68083	1.27684	12.7317	0.00171924	0.00244642	1
CPSG_05675	10.1787	4.74308	1.23984	26.1345	2.11327744405741e-06	5.09574983112841e-06	1
CPSG_05633	8.53493	5.029	1.25394	25.7276	2.59019314780596e-06	6.1619908971446e-06	1
CPSG_05626	3.94767	3.84995	1.2768	13.2017	0.00135923	0.00196651	1
CPSG_05619	6.52499	4.91818	1.27382	29.188	4.5910240652174e-07	1.22439415536771e-06	1
CPSG_05611	13.1229	5.38035	1.24895	29.2869	4.36955952274793e-07	1.16903056755423e-06	1
CPSG_05608	10.0985	5.69941	1.26834	51.9439	5.2545110944804195e-12	2.60868290125088e-11	1
CPSG_05605	31.9767	7.31784	1.77386	16.7953	0.000225396	0.000381431	1
CPSG_05602	11.8716	4.31032	1.27622	19.0943	7.14045076931494e-05	0.000130547	1
CPSG_05601	6.87689	4.29866	1.2507	18.0259	0.000121824	0.000215801	1
CPSG_05598	8.83789	3.98193	1.22973	22.1873	1.52083220807194e-05	3.15490792209877e-05	1
CPSG_05590	30.9434	4.42798	1.30845	59.8644	1.00140311086018e-13	5.850485072287099e-13	1
CPSG_05578	6.01158	3.95416	1.26693	15.9315	0.000347149	0.000568078	1
CPSG_05575	4.12869	4.29115	1.31957	20.2985	3.91051429351343e-05	7.50702943247937e-05	1
CPSG_05643	5.52212	0.95413	1.15416	14.6965	0.000643728	0.001	1
CPSG_05210	17.6034	5.59322	1.25852	83.2608	8.320550845435711e-19	7.15524920917443e-18	1
CPSG_05209	10.7141	4.6776	1.25154	40.6391	1.49739731795053e-09	5.5226765413689604e-09	1
CPSG_05185	4.43108	3.87375	1.27396	12.8505	0.00162015	0.00231674	1
CPSG_04904	12.8137	4.0929	1.23252	52.3563	4.275438814058e-12	2.1447178931829597e-11	1
CPSG_04903	5.78464	4.62034	1.25501	25.0218	3.6862349693099e-06	8.53454538567561e-06	1
CPSG_04895	8.42589	4.72961	1.2512	21.5616	2.07947521663078e-05	4.21522005728344e-05	1
CPSG_04857	5.41248	3.06742	1.28601	19.6704	5.35347973820369e-05	9.99256932308119e-05	1
CPSG_04854	13.5147	2.17832	0.80076	9.88291	0.00714418	0.00915705	1
CPSG_04846	21.0003	6.44297	1.22176	62.8836	2.21309829663262e-14	1.38154710332381e-13	1
CPSG_04845	11.5199	5.94523	1.27979	61.6337	4.13434042338263e-14	2.52479376217805e-13	1
CPSG_04841	5.96103	4.5113	1.24769	21.4679	2.17919327603408e-05	4.39673630426186e-05	1
CPSG_04836	5.1269	1.77674	1.37925	26.6933	1.5981819999572e-06	3.94397622390609e-06	1
CPSG_04833	11.392	1.34661	0.867282	14.9846	0.000557363	0.000872271	1
CPSG_04832	10.148	3.69103	1.24091	20.0174	4.5007249248563e-05	8.53795369819391e-05	1
CPSG_04814	8.80937	5.2034	1.34798	19.852	4.88865116242857e-05	9.20136408070726e-05	1
CPSG_04930	24.1895	5.63471	1.2517	43.8601	2.99151001674991e-10	1.1990939674749101e-09	1
CPSG_04806	4.75088	3.19916	1.32046	9.8132	0.00739761	0.00945671	1
CPSG_04796	19.4904	5.94508	1.22813	43.3659	3.83016035584361e-10	1.51879804856709e-09	1
CPSG_04774	4.6279	4.70462	1.29178	53.8726	2.0031024216901798e-12	1.03984212728103e-11	1
CPSG_04764	33.9413	6.95885	1.26277	50.8223	9.20635048430698e-12	4.433515354656979e-11	1
CPSG_04763	3.79232	3.92723	1.30439	13.4232	0.00121669	0.0017786	1
CPSG_04761	12.5537	1.19314	1.37592	80.9568	2.6330373922110797e-18	2.19159729608482e-17	1
CPSG_04750	30.4969	5.73669	1.23553	49.0116	2.2764572916565498e-11	1.04692190043304e-10	1
CPSG_04749	6.4112	4.17923	1.24592	17.7059	0.000142961	0.000249054	1
CPSG_04742	21.1001	4.82702	1.22086	40.7762	1.39817826957233e-09	5.1794054359652e-09	1
CPSG_04736	11.4832	5.35057	1.30231	22.4585	1.32796902602049e-05	2.78048669982302e-05	1
CPSG_04730	9.22543	4.99697	1.24482	25.1501	3.45720989918434e-06	8.03741694493133e-06	1
CPSG_04727	4.12269	4.03272	1.27375	15.7945	0.000371772	0.000603972	1
CPSG_04722	10.8749	2.85875	1.10986	15.5627	0.000417442	0.000669947	1
CPSG_04802	20.4962	4.40449	1.28172	50.3497	1.1660187890011399e-11	5.5205749125321e-11	1
CPSG_04711	12.668	5.3129	1.28169	24.4076	5.0114167269689e-06	1.12773603381924e-05	1
CPSG_04940	5.64723	3.34612	1.25898	12.85	0.00162055	0.00231674	1
CPSG_04972	3.63921	2.86553	1.28918	10.6581	0.00484856	0.00639206	1
CPSG_05177	4.13265	3.75875	1.29209	11.3152	0.00349083	0.00472973	1
CPSG_05174	6.45499	4.6273	1.26301	20.5954	3.37097674404758e-05	6.56473865059756e-05	1
CPSG_05169	41.4205	7.10472	1.24699	59.8485	1.00940441275756e-13	5.88702815814143e-13	1
CPSG_05163	7.76037	3.95877	1.26176	22.3703	1.3878464687147e-05	2.89545007408043e-05	1
CPSG_05157	16.1117	6.28814	1.23894	66.6478	3.3699213798526e-15	2.2274519551927602e-14	1
CPSG_05150	6.63202	2.82844	1.10961	16.1121	0.000317172	0.000522063	1
CPSG_05143	5.69932	3.29998	1.2778	19.2194	6.7073948850137e-05	0.00012342	1
CPSG_05129	11.767	5.72972	1.23304	49.7871	1.5447908332965e-11	7.222593479947969e-11	1
CPSG_05128	15.1438	5.98338	1.23344	47.7431	4.292595436273019e-11	1.90901572766179e-10	1
CPSG_05125	26.5159	3.63616	1.22957	88.6611	5.59101233865617e-20	5.29418612180055e-19	1
CPSG_05117	9.03107	4.00176	1.25365	28.4247	6.72432094186781e-07	1.754464852557e-06	1
CPSG_05113	6.02214	3.83959	1.31918	21.1404	2.56702927909894e-05	5.11433552000149e-05	1
CPSG_04943	10.0479	4.1974	1.24159	22.8848	1.07309044253687e-05	2.28514711420833e-05	1
CPSG_05080	9.63848	4.57624	1.23474	26.2487	1.99598959497412e-06	4.84411873625468e-06	1
CPSG_05064	6.21965	3.90854	1.26312	16.6326	0.000244503	0.000410876	1
CPSG_05053	11.4789	4.28932	1.23932	37.1743	8.46640452524462e-09	2.8597444543687e-08	1
CPSG_05051	9.16085	3.32072	1.24231	20.0025	4.53421327334426e-05	8.59181166073272e-05	1
CPSG_05049	3.8535	0.683518	1.48835	25.118	3.51312323983439e-06	8.15615595143369e-06	1
CPSG_05047	3.94645	4.23606	1.31397	20.4857	3.56114271342831e-05	6.90316968773251e-05	1
CPSG_05042	26.964	1.94875	1.33775	107.221	5.21490848633506e-24	6.02036181761489e-23	1
CPSG_05040	4.27685	2.54529	1.31157	17.8935	0.000130161	0.000229243	1
CPSG_05033	5.23198	4.55536	1.25901	26.5925	1.68079682898067e-06	4.12370168158213e-06	1
CPSG_04992	4.7537	4.3026	1.25637	20.9396	2.83811551795328e-05	5.60473779204481e-05	1
CPSG_04991	5.04235	2.42993	1.26476	10.3484	0.00566083	0.00737351	1
CPSG_04987	18.0442	5.70362	1.23109	39.8728	2.19654315109367e-09	7.92778047359398e-09	1
CPSG_04985	7.48725	4.00602	1.28158	19.1785	6.84610126547714e-05	0.000125698	1
CPSG_05074	5.23232	3.05936	1.29251	18.9149	7.81040535731284e-05	0.000141705	1
CPSG_07537	5.75807	2.91303	1.26682	9.73418	0.00769574	0.00981178	1
CPSG_07538	28.4255	5.20327	1.21698	91.8727	1.1222617152365401e-20	1.0933942896134e-19	1
CPSG_07552	2.99344	0.988013	1.39822	23.0152	1.00534567440756e-05	2.15175890058914e-05	1
CPSG_10134	6.29222	1.87753	1.31544	44.9566	1.72898162003588e-10	7.09050734931989e-10	1
CPSG_10096	15.5904	5.84165	1.25344	35.0149	2.4923778396464e-08	7.93371642818509e-08	1
CPSG_10095	13.246	4.99897	1.22331	35.5167	1.93926891720172e-08	6.2617581608113e-08	1
CPSG_10094	59.3209	8.05136	1.24067	95.1581	2.1710843146779702e-21	2.21109523407234e-20	1
CPSG_10075	6.65216	2.84862	1.37761	19.9727	4.60239191233022e-05	8.70143754148355e-05	1
CPSG_10065	4.95214	3.63048	1.26266	14.1171	0.000860017	0.00130415	1
CPSG_10064	17.5169	4.34995	1.27574	45.7376	1.17005311133919e-10	4.94266796782509e-10	1
CPSG_10052	4.65343	4.60106	1.30243	32.669	8.05397418167288e-08	2.39417521749729e-07	1
CPSG_10051	7.64761	4.70365	1.2508	21.4007	2.25374799524804e-05	4.53034257124696e-05	1
CPSG_09994	4.03337	3.73543	1.29759	10.8548	0.00439456	0.00583818	1
CPSG_09991	10.145	4.01827	1.24256	35.5237	1.93254574756012e-08	6.24603232504811e-08	1
CPSG_09989	4.99055	4.57304	1.26702	28.9168	5.25763570893345e-07	1.38681455201993e-06	1
CPSG_09966	11.0216	2.61312	1.29633	29.2145	4.53046207733695e-07	1.21015750100657e-06	1
CPSG_09964	7.21665	2.38135	1.2548	24.5803	4.59673666392276e-06	1.04616217093985e-05	1
CPSG_09953	12.8093	6.17688	1.27992	95.6524	1.69570988549722e-21	1.73745836596082e-20	1
CPSG_09949	7.26072	2.71682	1.27279	42.0074	7.55457059683142e-10	2.88735345599985e-09	1
CPSG_09925	3.35541	3.60621	1.27497	11.7454	0.00281527	0.00386999	1
CPSG_09917	8.35363	2.73089	1.27069	50.1182	1.3091195701911699e-11	6.15487039207032e-11	1
CPSG_09904	14.2289	3.94105	1.25755	26.0385	2.21725267110844e-06	5.33501695525094e-06	1
CPSG_09899	55.3018	8.21683	1.23715	156.849	8.724716920948691e-35	1.65230453598416e-33	1
CPSG_09897	2.70555	3.71637	1.31458	18.2326	0.000109861	0.000196259	1
CPSG_09896	3.16125	3.91897	1.35413	15.894	0.000353716	0.000578262	1
CPSG_09894	106.399	9.02577	1.22673	163.999	2.4438992155712598e-36	5.02340503395775e-35	1
CPSG_09889	2.95613	2.71012	1.29261	14.319	0.000777442	0.00119017	1
CPSG_09884	2.47596	3.51924	1.34771	13.0733	0.00144932	0.00209056	1
CPSG_10150	10.7302	3.67012	1.23117	23.4677	8.01792728409151e-06	1.74941313104676e-05	1
CPSG_10176	3.30451	3.79302	1.35299	11.5215	0.00314879	0.00429045	1
CPSG_10195	6.56145	2.99318	1.25597	12.2864	0.00214803	0.00300457	1
CPSG_10224	8.38571	5.28991	1.29101	30.5218	2.35660165212904e-07	6.55454139383415e-07	1
Coccidioides_posadasii_str_Silveira_tRNA-Cys-GCA-1_3p	3.14479	4.00831	1.40395	16.8035	0.000224475	0.000380063	1
Coccidioides_posadasii_str_Silveira_tRNA-Asp-GTC-3_5p	773.736	12.0721	1.22271	450.066	1.85943269028e-98	2.02198309643029e-96	1
Coccidioides_posadasii_str_Silveira_tRNA-Asp-GTC-3_3p	1405.56	11.1377	1.11555	368.415	9.99542256725522e-81	7.16905733493986e-79	1
Coccidioides_posadasii_str_Silveira_tRNA-Asn-GTT-1_5p	35.3085	7.5755	1.23543	140.133	3.7191090358342204e-31	6.237371422784659e-30	1
Coccidioides_posadasii_str_Silveira_tRNA-Asn-GTT-1_3p	156.326	9.7082	1.25701	164.169	2.24510549545062e-36	4.64309854304543e-35	1
Coccidioides_posadasii_str_Silveira_tRNA-Arg-TCT-2_internal	3.95807	3.00663	1.29735	11.914	0.0025876	0.00357492	1
Coccidioides_posadasii_str_Silveira_tRNA-Arg-TCG-2_3p	6.91765	5.01879	1.25943	34.2812	3.59695959489676e-08	1.12064240243965e-07	1
Coccidioides_posadasii_str_Silveira_tRNA-Arg-TCG-1_internal	14.5142	5.45573	1.2568	29.5808	3.77241609758278e-07	1.01734517319612e-06	1
Coccidioides_posadasii_str_Silveira_tRNA-Arg-TCG-1_3p	139.044	9.43447	1.26427	122.821	2.13693243709518e-27	3.00149968560328e-26	1
Coccidioides_posadasii_str_Silveira_tRNA-Arg-GCG-1_5p	3.04163	3.64908	1.33641	11.011	0.00406427	0.00544109	1
Coccidioides_posadasii_str_Silveira_tRNA-Arg-GCG-1_3p	3.0663	3.9202	1.32471	19.1248	7.03236034897341e-05	0.000128767	1
Coccidioides_posadasii_str_Silveira_tRNA-Arg-CCT-1_3p	203.289	10.1613	1.25116	266.35	1.4549992580269e-58	5.77035588095139e-57	1
CPSG_09873	10.9154	2.61491	1.29765	28.7323	5.76574780763599e-07	1.51491316130483e-06	1
Coccidioides_posadasii_str_Silveira_tRNA-Arg-CCG-1_5p	3.71235	4.37559	1.36825	31.771	1.2618907105655e-07	3.64510161552384e-07	1
Coccidioides_posadasii_str_Silveira_tRNA-Arg-ACG-2_3p	2.5075	3.68868	1.3366	19.8355	4.9292066520932e-05	9.2621826221885e-05	1
Coccidioides_posadasii_str_Silveira_tRNA-Arg-ACG-1_3p	180.905	9.94591	1.27345	158.347	4.12437440736397e-35	7.89958302683179e-34	1
Coccidioides_posadasii_str_Silveira_tRNA-Ala-TGC-2_internal	65.4533	7.64834	1.23431	83.0065	9.44851786660264e-19	8.08399840820241e-18	1
Coccidioides_posadasii_str_Silveira_tRNA-Ala-TGC-2_5p	50.4679	8.14544	1.23601	205.954	1.89540675020915e-45	5.19464728045126e-44	1
Coccidioides_posadasii_str_Silveira_tRNA-Ala-TGC-2_3p	55.1562	8.27381	1.24815	184.628	8.10198238462304e-41	1.93700585947264e-39	1
Coccidioides_posadasii_str_Silveira_tRNA-Ala-CGC-2_5p	5.29133	4.91151	1.30618	55.0365	1.11939919541745e-12	5.9991966418954195e-12	1
Coccidioides_posadasii_str_Silveira_tRNA-Ala-CGC-1_5p	7.85857	5.44578	1.2621	69.0435	1.01719522909862e-15	6.983635676764641e-15	1
Coccidioides_posadasii_str_Silveira_tRNA-Ala-CGC-1_3p	223.948	10.3011	1.20944	527.409	2.98230466384655e-115	5.29123632727723e-113	1
Coccidioides_posadasii_str_Silveira_tRNA-Ala-AGC-2_5p	249.057	10.4628	1.21361	565.079	1.9711927504368898e-123	6.6448907617227505e-121	1
Coccidioides_posadasii_str_Silveira_tRNA-Ala-AGC-2_3p	110.915	9.1862	1.22494	206.678	1.31932766951712e-45	3.67558146606796e-44	1
Coccidioides_posadasii_str_Silveira_tRNA-Ala-AGC-1_5p	129.124	9.48542	1.23261	254.831	4.61510941650589e-56	1.70961910363092e-54	1
Coccidioides_posadasii_str_Silveira_tRNA-Ala-AGC-1_3p	259.531	9.50617	1.24781	216.37	1.03726112421891e-47	3.0671993418789e-46	1
Coccidioides_posadasii_str_Silveira_tRNA-Arg-CCG-1_3p	144.1	8.91355	1.21627	152.265	8.63121992331924e-34	1.56429260008114e-32	1
CPSG_09868	7.82855	4.36251	1.26794	18.4967	9.62713047965492e-05	0.000173175	1
CPSG_09864	6.92409	5.00339	1.25035	35.0952	2.39432278199167e-08	7.65048540103688e-08	1
CPSG_09844	8.86884	3.11752	1.10174	16.3452	0.00028228	0.00046829	1
CPSG_09583	18.2198	5.78721	1.25892	33.639	4.95884525915755e-08	1.52520687669892e-07	1
CPSG_09581	6.53843	3.98365	1.25921	17.8606	0.00013232	0.000232803	1
CPSG_09579	8.13918	3.9635	1.24731	25.7713	2.53421429484189e-06	6.04160989244132e-06	1
CPSG_09574	11.5354	5.81755	1.23838	58.7464	1.75136895856462e-13	9.95592708148625e-13	1
CPSG_09559	5.05047	4.23106	1.2527	17.9083	0.000129202	0.000227912	1
CPSG_09557	4.74672	2.60614	1.16311	20.8994	2.89570573408741e-05	5.70843510503431e-05	1
CPSG_09555	5.16355	2.50408	1.13608	13.3232	0.00127908	0.00186013	1
CPSG_09533	15.8082	2.43354	0.811348	18.1415	0.000114982	0.000204432	1
CPSG_09520	54.9861	6.9288	1.21497	96.2645	1.2486044560533e-21	1.28716991478767e-20	1
CPSG_09518	5.32537	3.77618	1.29866	12.7301	0.00172069	0.00244745	1
CPSG_09510	3.14036	3.67617	1.3002	12.6452	0.00179528	0.00254495	1
CPSG_09498	15.26	4.93287	1.22972	38.8225	3.7137307775518303e-09	1.31501958520244e-08	1
CPSG_09593	10.0513	4.26299	1.2651	26.9377	1.41435529505102e-06	3.52288644088103e-06	1
CPSG_09490	21.3577	5.84442	1.25423	38.025	5.533181736882751e-09	1.92888889710773e-08	1
CPSG_09482	12.7084	4.9112	1.23974	48.03	3.7189122835664694e-11	1.67152710772034e-10	1
CPSG_09478	10.5495	4.61219	1.23844	27.8647	8.89713178541851e-07	2.28773693734903e-06	1
CPSG_09470	20.4743	3.35317	1.26319	91.4577	1.38107906708669e-20	1.3416765230977601e-19	1
CPSG_09466	10.7701	-0.0162483	1.51289	83.6784	6.752682332991791e-19	5.83674157551675e-18	1
CPSG_09438	21.1846	6.27904	1.24734	43.4183	3.73104518493599e-10	1.48220926622147e-09	1
CPSG_09434	4.56833	4.01993	1.25642	15.2953	0.000477169	0.000754845	1
CPSG_09429	14.6412	3.8848	1.30648	21.3919	2.26362137174782e-05	4.54476929372359e-05	1
CPSG_09428	29.3018	5.75406	1.23587	49.4845	1.79711595556547e-11	8.34445989836253e-11	1
CPSG_09426	5.80539	4.44486	1.25449	19.6347	5.44965084990707e-05	0.000101552	1
CPSG_09423	5.32682	0.96078	1.39056	45.3798	1.39929989794779e-10	5.85240689327792e-10	1
CPSG_09413	7.27126	2.7943	1.30072	32.7022	7.92147777873778e-08	2.35686686603045e-07	1
CPSG_09408	4.61382	3.30334	1.27492	14.5101	0.000706613	0.00108866	1
CPSG_09486	11.1638	3.3187	1.10118	17.4296	0.000164135	0.000283163	1
Coccidioides_posadasii_str_Silveira_tRNA-Cys-GCA-1_5p	54.2523	4.41564	1.24023	160.505	1.4023054460952502e-35	2.74835561557389e-34	1
CPSG_09598	9.39544	3.07406	1.09975	15.1008	0.000525892	0.000827629	1
CPSG_09603	7.63822	4.95504	1.26313	25.1508	3.45592223237322e-06	8.03741694493133e-06	1
CPSG_09840	6.6934	3.02265	1.27332	11.7157	0.00285742	0.00392358	1
CPSG_09822	14.108	5.95486	1.28591	35.2325	2.23545970292916e-08	7.17006152100303e-08	1
CPSG_09814	5.49505	4.48352	1.26233	21.0318	2.71024026945891e-05	5.37424702843882e-05	1
CPSG_09789	2.93819	3.86946	1.28707	23.0445	9.90731701479197e-06	2.12182755126199e-05	1
CPSG_09779	8.48153	3.66901	1.2491	33.0261	6.73705407965482e-08	2.038654335953e-07	1
CPSG_09755	9.90884	3.45336	1.23758	21.7359	1.90592730928806e-05	3.88680033854207e-05	1
CPSG_09754	160.743	9.71276	1.23253	202.118	1.2903266238149602e-44	3.4521357530795497e-43	1
CPSG_09753	6.37392	4.99384	1.26158	40.4859	1.61659168631965e-09	5.949269186226561e-09	1
CPSG_09744	8.11589	5.00118	1.26565	24.4315	4.95181925756821e-06	1.11624306044984e-05	1
CPSG_09735	14.8163	4.46269	1.22718	53.2432	2.74396752879277e-12	1.3951605640362598e-11	1
CPSG_09726	4.32089	3.91832	1.27164	13.363	0.00125387	0.00182505	1
CPSG_09724	5.15187	4.04188	1.25153	15.3936	0.000454279	0.000723029	1
CPSG_09601	9.38216	5.21076	1.23241	33.3333	5.77784437656003e-08	1.76743315729436e-07	1
CPSG_09722	14.0396	5.83772	1.25579	37.0604	8.96265349546539e-09	3.00627909783222e-08	1
CPSG_09710	4.35969	4.42357	1.31886	23.366	8.43606994017951e-06	1.82528830348813e-05	1
CPSG_09693	9.972	5.47056	1.29002	29.7904	3.39704045892554e-07	9.20532426610772e-07	1
CPSG_09664	7.96304	3.17557	1.24829	16.76	0.000229412	0.000387061	1
CPSG_09660	12.7216	5.25755	1.23533	30.4733	2.41434064261333e-07	6.69855333847699e-07	1
CPSG_09645	9.66142	5.01683	1.2439	25.4344	2.99910398087814e-06	7.06497520582825e-06	1
CPSG_09644	4.70461	3.20816	1.27786	12.6239	0.00181453	0.00257007	1
CPSG_09639	8.18824	4.17114	1.27683	20.2801	3.94666014084054e-05	7.56779939406908e-05	1
CPSG_09619	10.4208	4.25372	1.27062	27.3433	1.1546974885748e-06	2.92228621170094e-06	1
CPSG_09618	3.46205	3.78995	1.30307	12.6073	0.00182965	0.00258823	1
CPSG_09610	5.10233	3.93543	1.26504	13.7221	0.00104779	0.00155326	1
CPSG_09609	5.92987	5.06088	1.34279	49.9216	1.4442987002282299e-11	6.77153118006868e-11	1
CPSG_09607	5.32387	3.22164	1.31807	15.6974	0.000390257	0.000632175	1
CPSG_09721	3.28473	3.73187	1.28716	13.4916	0.00117584	0.00172637	1
CPSG_09407	6.76676	3.29279	1.26286	11.7327	0.00283324	0.00389196	1
Coccidioides_posadasii_str_Silveira_tRNA-Cys-GCA-1_internal	16.3668	4.21979	1.23549	64.035	1.2444761492928201e-14	7.85604700237097e-14	1
Coccidioides_posadasii_str_Silveira_tRNA-Gln-TTG-1_5p	10.1743	5.80407	1.28263	66.3899	3.8336466622224705e-15	2.5191467638113e-14	1
Coccidioides_posadasii_str_Silveira_tRNA-Thr-AGT-3_internal	7.83949	3.26013	1.35834	20.9105	2.87973567637084e-05	5.68292932988179e-05	1
Coccidioides_posadasii_str_Silveira_tRNA-Thr-AGT-3_3p	10.1259	4.57086	1.25185	25.3576	3.11652664865972e-06	7.30584932728227e-06	1
Coccidioides_posadasii_str_Silveira_tRNA-Thr-AGT-2_3p	22.9164	5.71532	1.25846	40.4041	1.6840569160165401e-09	6.170604199882351e-09	1
Coccidioides_posadasii_str_Silveira_tRNA-Thr-AGT-1_internal	5.94294	4.58326	1.25549	22.5298	1.28150094826374e-05	2.69322923727996e-05	1
Coccidioides_posadasii_str_Silveira_tRNA-Thr-AGT-1_5p	2.00419	3.49208	1.38271	24.4944	4.79860151255998e-06	1.0856433354926e-05	1
Coccidioides_posadasii_str_Silveira_tRNA-Thr-AGT-1_3p	58.2959	7.3682	1.22758	208.939	4.26112454018692e-46	1.1970209020808402e-44	1
Coccidioides_posadasii_str_Silveira_tRNA-Ser-TGA-2_5p	2.63874	3.89211	1.3256	34.2007	3.74467771234168e-08	1.1612979363665e-07	1
Coccidioides_posadasii_str_Silveira_tRNA-Ser-TGA-2_3p	81.7445	8.83989	1.22063	297.191	2.9226224395491903e-65	1.31362136582938e-63	1
Coccidioides_posadasii_str_Silveira_tRNA-Ser-TGA-1_internal	5.04983	4.71142	1.26958	39.1899	3.0904337931255e-09	1.10475634322652e-08	1
Coccidioides_posadasii_str_Silveira_tRNA-Ser-TGA-1_5p	202.429	10.147	1.22177	370.095	4.31387282890788e-81	3.23157006805522e-79	1
Coccidioides_posadasii_str_Silveira_tRNA-Ser-TGA-1_3p	127.231	9.47831	1.21294	388.855	3.64139623491772e-85	3.06878667697691e-83	1
Coccidioides_posadasii_str_Silveira_tRNA-Ser-GCT-2_5p	29.7613	7.29005	1.21315	159.337	2.51377030563703e-35	4.84223982874424e-34	1
Coccidioides_posadasii_str_Silveira_tRNA-Ser-GCT-1_5p	29.4878	7.31046	1.22206	154.217	3.25266630608598e-34	6.0245813834152896e-33	1
Coccidioides_posadasii_str_Silveira_tRNA-Ser-CGA-1_internal	23.2046	5.7677	1.21304	86.4107	1.72247606050859e-19	1.5608781720361498e-18	1
Coccidioides_posadasii_str_Silveira_tRNA-Ser-CGA-1_5p	65.7061	8.47512	1.23607	173.284	2.35407174935068e-38	5.25534825633189e-37	1
Coccidioides_posadasii_str_Silveira_tRNA-Ser-CGA-1_3p	182.89	10.0061	1.22693	348.258	2.38036496681157e-76	1.54311736598496e-74	1
Coccidioides_posadasii_str_Silveira_tRNA-Ser-AGA-2_internal	28.9258	5.87563	1.22609	60.2458	8.275471557442711e-14	4.90274422146562e-13	1
Coccidioides_posadasii_str_Silveira_tRNA-Ser-AGA-2_5p	65.759	8.47736	1.23974	166.577	6.7349145557745805e-37	1.44607623996918e-35	1
Coccidioides_posadasii_str_Silveira_tRNA-Ser-AGA-2_3p	196.507	10.1128	1.23473	325.533	2.04839670403728e-71	1.11373311117898e-69	1
Coccidioides_posadasii_str_Silveira_tRNA-Ser-AGA-1_5p	41.0088	7.83133	1.24248	162.639	4.8227700560945296e-36	9.61985672135778e-35	1
Coccidioides_posadasii_str_Silveira_tRNA-Ser-AGA-1_3p	1316.14	12.8607	1.21429	729.725	3.4859768243943996e-159	2.3502455750067004e-156	1
Coccidioides_posadasii_str_Silveira_tRNA-Pro-TGG-2_3p	86.6619	8.52313	1.2123	148.948	4.5317176042760795e-33	7.99812567749458e-32	1
Coccidioides_posadasii_str_Silveira_tRNA-Pro-TGG-1_3p	40.8378	7.62917	1.21701	127.96	1.63590115094823e-28	2.42934924222313e-27	1
Coccidioides_posadasii_str_Silveira_tRNA-Pro-CGG-1_5p	22.4799	6.87635	1.26688	76.1129	2.96680009853424e-17	2.28335231327829e-16	1
Coccidioides_posadasii_str_Silveira_tRNA-Pro-CGG-1_3p	40.346	7.48571	1.24415	77.2696	1.66389321292986e-17	1.32914313288781e-16	1
Coccidioides_posadasii_str_Silveira_tRNA-Thr-CGT-1_internal	20.7768	5.27481	1.2464	45.4801	1.33079815785238e-10	5.57975197776165e-10	1
Coccidioides_posadasii_str_Silveira_tRNA-Thr-TGT-1_3p	99.1832	8.86389	1.20315	222.763	4.2424358799791e-49	1.33656554686071e-47	1
Coccidioides_posadasii_str_Silveira_tRNA-Thr-TGT-1_5p	14.5823	6.21743	1.32884	41.4722	9.87267648923384e-10	3.7226837187032805e-09	1
Coccidioides_posadasii_str_Silveira_tRNA-Thr-TGT-1_internal	5.4824	4.79937	1.26596	38.4741	4.42033384699642e-09	1.55380035435088e-08	1
snR56_1	45.6913	5.1766	0.932008	61.046	5.54668636937435e-14	3.3568904400647997e-13	1
snR36_1	441.86	6.77633	1.2174	331.201	1.20398719973839e-72	6.87905228867477e-71	1
snR191_1	162.399	7.78056	1.22054	141.41	1.96469165298586e-31	3.36191652904331e-30	1
U6_1	217.411	10.1399	1.22009	261.752	1.4496679782320498e-57	5.553216766613909e-56	1
U5_1	2274.52	10.074	1.06612	396.713	7.1599802893608505e-87	6.52332258255012e-85	1
Coccidioides_posadasii_str_Silveira_tRNA-iMet-CAT-1_5p	20.0348	6.68841	1.26488	69.957	6.44202844622107e-16	4.4775418334456106e-15	1
Coccidioides_posadasii_str_Silveira_tRNA-Val-TAC-1_internal	32.9841	5.7338	1.25149	59.6812	1.09747482195828e-13	6.36762069676652e-13	1
Coccidioides_posadasii_str_Silveira_tRNA-Val-TAC-1_3p	60.9514	8.31442	1.22579	164.637	1.77615422131165e-36	3.74213492502598e-35	1
Coccidioides_posadasii_str_Silveira_tRNA-Val-CAC-2_internal	41.5208	6.58391	1.20692	122.247	2.84657691641367e-27	3.94889332725535e-26	1
Coccidioides_posadasii_str_Silveira_tRNA-Val-CAC-2_5p	44.1958	7.8904	1.21439	199.313	5.24423752941225e-44	1.3811191180975498e-42	1
Coccidioides_posadasii_str_Silveira_tRNA-Val-CAC-2_3p	93.0374	8.85896	1.22488	167.573	4.09344749776077e-37	8.9025880741623e-36	1
Coccidioides_posadasii_str_Silveira_tRNA-Val-CAC-1_internal	46.3531	6.45668	1.21923	79.2363	6.2237538748412694e-18	5.09229959031309e-17	1
Coccidioides_posadasii_str_Silveira_tRNA-Pro-AGG-2_3p	842.157	12.0683	1.23567	274.666	2.2752307152014202e-60	9.58725342618e-59	1
Coccidioides_posadasii_str_Silveira_tRNA-Val-CAC-1_5p	105.536	9.21283	1.21144	393.147	4.258733177647e-86	3.68107424149949e-84	1
Coccidioides_posadasii_str_Silveira_tRNA-Val-AAC-1_internal	117.988	8.78759	1.20454	176.322	5.15357133451164e-39	1.17383033571883e-37	1
Coccidioides_posadasii_str_Silveira_tRNA-Val-AAC-1_5p	51.7536	6.30934	1.13324	107.658	4.19206611554164e-24	4.88977677352625e-23	1
Coccidioides_posadasii_str_Silveira_tRNA-Val-AAC-1_3p	294.986	10.5643	1.25291	177.84	2.4122818352752e-39	5.60813935635358e-38	1
Coccidioides_posadasii_str_Silveira_tRNA-Tyr-GTA-3_internal	2.87672	1.50561	1.51358	10.9572	0.00417507	0.00557614	1
Coccidioides_posadasii_str_Silveira_tRNA-Tyr-GTA-3_3p	4.33075	3.46058	1.31452	10.8101	0.0044938	0.00595933	1
Coccidioides_posadasii_str_Silveira_tRNA-Tyr-GTA-2_internal	364.426	10.4282	1.26792	126.009	4.340351165816729e-28	6.24962964446853e-27	1
Coccidioides_posadasii_str_Silveira_tRNA-Tyr-GTA-2_5p	8.71964	5.46642	1.27176	45.3939	1.38947208865574e-10	5.81852224951368e-10	1
Coccidioides_posadasii_str_Silveira_tRNA-Tyr-GTA-2_3p	87.8343	8.89962	1.26622	139.874	4.23356565497599e-31	7.0650246648139e-30	1
Coccidioides_posadasii_str_Silveira_tRNA-Tyr-GTA-1_5p	9.62293	5.37222	1.25981	32.6074	8.30594842089269e-08	2.4560835198973e-07	1
Coccidioides_posadasii_str_Silveira_tRNA-Tyr-GTA-1_3p	97.0786	9.06611	1.25606	172.785	3.02139372970523e-38	6.70073569923443e-37	1
Coccidioides_posadasii_str_Silveira_tRNA-Trp-CCA-2_5p	17.2373	6.49638	1.24031	88.179	7.11514886053059e-20	6.59836868511179e-19	1
Coccidioides_posadasii_str_Silveira_tRNA-Trp-CCA-2_3p	79.0153	8.78768	1.2161	307.163	1.9967620431199402e-67	9.89865418729015e-66	1
Coccidioides_posadasii_str_Silveira_tRNA-Val-CAC-1_3p	20.9578	6.44275	1.28766	38.7805	3.79249046766921e-09	1.33868956717413e-08	1
Coccidioides_posadasii_str_Silveira_tRNA-Pro-AGG-1_5p	3.99379	3.37174	1.2901	30.8076	2.042797648684e-07	5.71949408115761e-07	1
Coccidioides_posadasii_str_Silveira_tRNA-Phe-GAA-2_3p	7.32031	5.35167	1.26534	68.431	1.3816183422962501e-15	9.371097448452e-15	1
Coccidioides_posadasii_str_Silveira_tRNA-Phe-GAA-1_3p	13.2758	5.73073	1.25079	36	1.52298885976708e-08	4.98930558432927e-08	1
Coccidioides_posadasii_str_Silveira_tRNA-Ile-TAT-1_5p	6.49803	5.05748	1.27524	40.4095	1.67950644703772e-09	6.16062702172377e-09	1
Coccidioides_posadasii_str_Silveira_tRNA-Ile-AAT-2_5p	4.13274	4.55441	1.27597	55.1001	1.08436005778409e-12	5.84860440766429e-12	1
Coccidioides_posadasii_str_Silveira_tRNA-Ile-AAT-2_3p	28.982	6.8961	1.27737	47.4371	5.0021494720503196e-11	2.20710024480126e-10	1
Coccidioides_posadasii_str_Silveira_tRNA-Ile-AAT-1_5p	16.1743	6.51081	1.27694	101.703	8.23299368887948e-23	8.98168987870963e-22	1
Coccidioides_posadasii_str_Silveira_tRNA-Ile-AAT-1_3p	512.433	11.4656	1.27212	209.638	3.00316705718306e-46	8.5072908821547e-45	1
Coccidioides_posadasii_str_Silveira_tRNA-His-GTG-2_internal	899.211	9.09389	1.36599	100.718	1.3470657378817698e-22	1.455435449487e-21	1
Coccidioides_posadasii_str_Silveira_tRNA-His-GTG-2_5p	497.648	10.3182	1.34143	95.1365	2.1947137722848602e-21	2.22842774890731e-20	1
Coccidioides_posadasii_str_Silveira_tRNA-His-GTG-2_3p	322.798	10.6863	1.27556	145.568	2.45627385254115e-32	4.2902068170550306e-31	1
Coccidioides_posadasii_str_Silveira_tRNA-His-GTG-1_internal	7.54503	4.58414	1.24439	20.8299	2.99809748337972e-05	5.8827628733836e-05	1
Coccidioides_posadasii_str_Silveira_tRNA-His-GTG-1_3p	158.836	9.80449	1.23088	321.083	1.8950521096406398e-70	1.01400327961883e-68	1
Coccidioides_posadasii_str_Silveira_tRNA-Gly-TCC-2_internal	36.0343	7.62125	1.21781	191.65	2.4190207082871798e-42	5.99596971149713e-41	1
Coccidioides_posadasii_str_Silveira_tRNA-Gly-TCC-2_5p	29.9024	7.39293	1.2261	194.18	6.827614734572419e-43	1.73051799024388e-41	1
Coccidioides_posadasii_str_Silveira_tRNA-Ile-TAT-1_internal	22.961	6.62636	1.25086	53.5331	2.3737277649885997e-12	1.2179355092506199e-11	1
Coccidioides_posadasii_str_Silveira_tRNA-Gly-TCC-1_internal	36.4813	7.62621	1.21448	193.219	1.1039271609062399e-42	2.77711825329473e-41	1
Coccidioides_posadasii_str_Silveira_tRNA-Gly-GCC-2_5p	20.0152	6.76383	1.23685	116.323	5.50664216685396e-26	7.194918893203371e-25	1
Coccidioides_posadasii_str_Silveira_tRNA-Gly-GCC-1_internal	276.835	4.34269	0.449215	108.665	2.53316702146466e-24	3.00679789766104e-23	1
Coccidioides_posadasii_str_Silveira_tRNA-Gly-CCC-1_5p	508.607	11.4861	1.21781	541.087	3.19563716179418e-118	6.73280804525512e-116	1
Coccidioides_posadasii_str_Silveira_tRNA-Gly-CCC-1_3p	472.045	11.3789	1.24017	370.746	3.11541691124116e-81	2.38683418358953e-79	1
Coccidioides_posadasii_str_Silveira_tRNA-Glu-TTC-2_5p	51.8451	7.65849	1.2603	66.1609	4.2987915710602104e-15	2.81930474436653e-14	1
Coccidioides_posadasii_str_Silveira_tRNA-Glu-TTC-2_3p	3143.78	12.2897	1.08695	543.341	1.03523544124117e-118	2.49269905173141e-116	1
Coccidioides_posadasii_str_Silveira_tRNA-Glu-TTC-1_5p	68.9436	8.53822	1.25326	141.433	1.94225965238867e-31	3.34048841234807e-30	1
Coccidioides_posadasii_str_Silveira_tRNA-Glu-TTC-1_3p	3335.5	12.3753	1.09929	452.891	4.52974858676488e-99	5.089927495328141e-97	1
Coccidioides_posadasii_str_Silveira_tRNA-Glu-CTC-1_5p	887.937	12.2047	1.22712	346.332	6.23798752236046e-76	3.89412146997724e-74	1
Coccidioides_posadasii_str_Silveira_tRNA-Gln-TTG-2_internal	23.6487	6.87502	1.21682	110.087	1.24434693066737e-24	1.4874799657020202e-23	1
Coccidioides_posadasii_str_Silveira_tRNA-Gln-TTG-2_5p	118.296	9.38032	1.23668	278.763	2.93394197305422e-61	1.25193903685643e-59	1
Coccidioides_posadasii_str_Silveira_tRNA-Gln-TTG-1_internal	17.7364	6.49601	1.24521	75.6817	3.68060854370466e-17	2.7819128701409004e-16	1
Coccidioides_posadasii_str_Silveira_tRNA-Gly-TCC-1_5p	23.003	6.00802	1.22909	137.712	1.24781587177953e-30	2.00304157322324e-29	1
Coccidioides_posadasii_str_Silveira_tRNA-Gln-TTG-1_3p	65.9972	7.49975	1.21383	221.791	6.8987171409242e-49	2.13353903505096e-47	1
Coccidioides_posadasii_str_Silveira_tRNA-Leu-AAG-1_3p	546.893	11.5218	1.29934	152.511	7.633933455098499e-34	1.39858639549658e-32	1
Coccidioides_posadasii_str_Silveira_tRNA-Leu-AAG-2_3p	167.887	9.86412	1.27356	174.226	1.46960738459899e-38	3.30269766232214e-37	1
Coccidioides_posadasii_str_Silveira_tRNA-Met-CAT-2_internal	328.772	8.51358	1.28965	114.636	1.27974286544541e-25	1.64030920129904e-24	1
Coccidioides_posadasii_str_Silveira_tRNA-Met-CAT-2_5p	19.2992	6.02148	1.24714	38.8911	3.5884767717567e-09	1.27590107778141e-08	1
Coccidioides_posadasii_str_Silveira_tRNA-Met-CAT-2_3p	99.9862	7.604	1.23853	103.968	2.65233859239508e-23	2.98034446498794e-22	1
Coccidioides_posadasii_str_Silveira_tRNA-Met-CAT-1_5p	78.0528	8.59795	1.23596	134.759	5.46306824645832e-30	8.56558281805163e-29	1
Coccidioides_posadasii_str_Silveira_tRNA-Lys-TTT-2_internal	83.9383	8.82349	1.21854	236.405	4.6280971100692506e-52	1.52954072137681e-50	1
Coccidioides_posadasii_str_Silveira_tRNA-Lys-TTT-2_3p	46.3369	6.86813	1.26997	74.8708	5.5209707383068e-17	4.11752043336996e-16	1
Coccidioides_posadasii_str_Silveira_tRNA-Lys-TTT-1_internal	94.3069	8.9222	1.20908	242.209	2.54084874925992e-53	8.740001156893041e-52	1
Coccidioides_posadasii_str_Silveira_tRNA-Lys-TTT-1_5p	915.184	10.515	1.11137	346.482	5.78676640886268e-76	3.6806018045804e-74	1
Coccidioides_posadasii_str_Silveira_tRNA-Lys-CTT-3_internal	2.21247	3.41246	1.40742	11.8589	0.00265997	0.00366812	1
Coccidioides_posadasii_str_Silveira_tRNA-Lys-CTT-3_5p	27.0054	6.95781	1.21332	99.1424	2.9613871358177e-22	3.1591253274814802e-21	1
Coccidioides_posadasii_str_Silveira_tRNA-Lys-CTT-2_internal	2.97409	3.92427	1.28885	25.4641	2.95493120490632e-06	6.9657853788386e-06	1
Coccidioides_posadasii_str_Silveira_tRNA-Lys-CTT-2_5p	2.89771	4.03913	1.31377	38.1144	5.291180350134851e-09	1.85026648965815e-08	1
Coccidioides_posadasii_str_Silveira_tRNA-Leu-AAG-1_internal	64.6666	7.35801	1.21937	150.144	2.49276477090494e-33	4.46973938442582e-32	1
Coccidioides_posadasii_str_Silveira_tRNA-Lys-CTT-2_3p	9.47877	5.62151	1.23551	68.1524	1.5881962753009e-15	1.07290774429646e-14	1
Coccidioides_posadasii_str_Silveira_tRNA-Leu-TAG-1_internal	6.40958	4.51778	1.27448	17.5518	0.000154412	0.000267071	1
Coccidioides_posadasii_str_Silveira_tRNA-Leu-TAG-1_5p	129.921	9.48282	1.28871	137.949	1.10831395048917e-30	1.79621458033605e-29	1
Coccidioides_posadasii_str_Silveira_tRNA-Leu-TAG-1_3p	123.838	8.78754	1.24514	104.474	2.05939318576346e-23	2.33744593576048e-22	1
Coccidioides_posadasii_str_Silveira_tRNA-Leu-TAA-1_internal	27.2803	6.81739	1.24775	56.4029	5.65285961286314e-13	3.10354882002633e-12	1
Coccidioides_posadasii_str_Silveira_tRNA-Leu-TAA-1_3p	92.4763	8.96122	1.237	183.965	1.12847777658157e-40	2.6789426653918702e-39	1
Coccidioides_posadasii_str_Silveira_tRNA-Leu-CAG-1_internal	43.6115	7.34099	1.2645	57.4954	3.2737205856413497e-13	1.8362249740760397e-12	1
Coccidioides_posadasii_str_Silveira_tRNA-Leu-CAG-1_3p	482.235	11.3898	1.25843	251.045	3.0635830925678397e-55	1.12253680489633e-53	1
Coccidioides_posadasii_str_Silveira_tRNA-Leu-CAA-2_5p	8.01025	4.44852	1.24163	21.238	2.44471601573675e-05	4.88508458153443e-05	1
Coccidioides_posadasii_str_Silveira_tRNA-Leu-CAA-2_3p	7.99001	5.10871	1.28082	26.291	1.95423374702613e-06	4.74961929432234e-06	1
Coccidioides_posadasii_str_Silveira_tRNA-Leu-CAA-1_internal	57.0474	7.33806	1.21666	247.639	1.68210985302213e-54	6.0323322495081e-53	1
Coccidioides_posadasii_str_Silveira_tRNA-Leu-CAA-1_3p	668.619	11.8696	1.24972	308.815	8.74360916473128e-68	4.39920992452375e-66	1
Coccidioides_posadasii_str_Silveira_tRNA-Leu-AAG-2_internal	64.9893	8.32289	1.2163	162.943	4.1445692457257395e-36	8.31627555198896e-35	1
Coccidioides_posadasii_str_Silveira_tRNA-Lys-CTT-1_5p	33.7334	7.427	1.27757	74.8961	5.4515145633236e-17	4.074735164737e-16	1
CPSG_09391	18.8931	1.57281	0.664724	17.7913	0.000136983	0.000239881	1
CPSG_09388	14.4978	2.63731	0.891904	11.85	0.00267186	0.00368227	1
CPSG_09361	4.15507	4.23652	1.31119	18.5432	9.40580072009637e-05	0.000169465	1
CPSG_08192	7.92983	2.67621	1.2887	18.3596	0.000103102	0.00018487	1
CPSG_08170	11.3322	4.68369	1.23813	29.8146	3.35616432326121e-07	9.10187444385644e-07	1
CPSG_08155	3.05786	3.79444	1.30926	15.962	0.00034189	0.000560016	1
CPSG_08153	5.24435	3.58735	1.30369	13.4508	0.00120006	0.00175734	1
CPSG_08142	34.1704	7.38787	1.21528	126.224	3.8977368050202696e-28	5.63917200417311e-27	1
CPSG_08116	4.91684	4.0506	1.27933	13.5227	0.00115769	0.00170418	1
CPSG_08115	14.5674	5.33793	1.22537	35.7075	1.76283656313914e-08	5.70847459590974e-08	1
CPSG_08109	3.63741	2.9159	1.30457	11.1607	0.00377133	0.00507714	1
CPSG_08104	12.056	3.64841	1.34014	30.008	3.04680247991295e-07	8.30968540435805e-07	1
CPSG_08067	8.08373	4.87525	1.26632	21.5915	2.04864986602714e-05	4.16777229835697e-05	1
CPSG_08050	5.41227	3.40425	1.27309	16.8575	0.000218498	0.000370687	1
CPSG_08045	7.87957	4.66087	1.24956	20.7855	3.0653828759004e-05	6.0008163035193e-05	1
CPSG_08040	7.23421	4.96129	1.32726	20.2894	3.92833097821246e-05	7.53694008398076e-05	1
CPSG_08039	3.01489	3.79626	1.30851	16.3845	0.000276792	0.000459865	1
CPSG_08031	4.50139	3.04403	1.28581	15.0843	0.000530267	0.000833737	1
CPSG_08022	4.19996	2.99038	1.26052	11.6445	0.00296087	0.00405406	1
CPSG_08021	18.8427	4.38546	1.29215	43.799	3.08439240981825e-10	1.2333910810791602e-09	1
CPSG_08015	7.55098	4.0423	1.24887	21.8578	1.7932814531879e-05	3.67486430315891e-05	1
CPSG_08014	7.24615	4.17966	1.25282	19.0941	7.1411832691348e-05	0.000130547	1
CPSG_08013	2.46035	3.32956	1.32391	9.92153	0.00700758	0.00899564	1
CPSG_08012	41.2906	6.33542	1.2262	76.1365	2.93208912979422e-17	2.26698909553585e-16	1
CPSG_08000	12.1679	5.03426	1.22286	32.6141	8.27828955396947e-08	2.45220686172505e-07	1
CPSG_07994	10.5292	1.96262	1.26222	54.689	1.33178151300333e-12	7.08112851787735e-12	1
CPSG_07961	2.58607	3.7864	1.30301	26.7373	1.56338104521181e-06	3.86658657623553e-06	1
CPSG_07960	6.37501	3.82726	1.26421	17.7499	0.00013985	0.000244139	1
CPSG_08196	102.154	8.87402	1.24363	118.669	1.70321355902317e-26	2.28746330974785e-25	1
CPSG_08198	9.29724	5.06834	1.24573	26.31	1.93577688397373e-06	4.71155514503643e-06	1
CPSG_08217	6.89022	3.82895	1.25424	20.988	2.77026931613312e-05	5.48360414837625e-05	1
CPSG_08244	7.46961	4.56193	1.28852	16.7458	0.000231045	0.000389232	1
CPSG_08475	3.80109	4.18029	1.28588	23.2162	9.0923444936558e-06	1.95723456501365e-05	1
CPSG_08467	2.70827	3.65595	1.3041	16.1803	0.000306538	0.000505301	1
CPSG_08466	15.6586	6.16788	1.28012	41.6124	9.20410156467956e-10	3.4822700757053702e-09	1
CPSG_08460	5.30339	4.27264	1.30415	14.1806	0.000833133	0.0012668	1
CPSG_08451	25.8827	5.29125	1.23423	64.0076	1.2616378561134801e-14	7.92588806808893e-14	1
CPSG_08449	8.02229	2.07304	1.32308	22.7625	1.14072011122312e-05	2.41937652927687e-05	1
CPSG_08438	3.75845	2.96666	1.27375	13.424	0.00121622	0.0017786	1
CPSG_08435	12.6888	5.27617	1.25649	27.3064	1.17621269255385e-06	2.97450336579073e-06	1
CPSG_08433	8.95917	5.49447	1.25321	50.6394	1.0087777752915399e-11	4.8235317454011195e-11	1
CPSG_08426	3.6364	3.84544	1.30364	12.7242	0.00172573	0.00245202	1
CPSG_08404	7.88075	1.7568	1.37081	42.0385	7.43800530521039e-10	2.8460290447064904e-09	1
CPSG_08392	3.08229	3.74828	1.3019	14.6002	0.000675488	0.00104693	1
CPSG_07959	7.57491	5.23844	1.28878	36.6897	1.07876680452755e-08	3.5969563779054e-08	1
CPSG_08386	11.453	2.49009	1.29984	61.2091	5.1123000850074104e-14	3.10514659217297e-13	1
CPSG_08381	6.72184	3.57923	1.26529	22.704	1.1745742405009e-05	2.48399608828641e-05	1
CPSG_08379	6.31162	4.29186	1.3228	13.4083	0.0012258	0.00178882	1
CPSG_08365	9.74908	3.90775	1.2426	36.2272	1.35942591315717e-08	4.48836900416533e-08	1
CPSG_08326	3.3269	3.93423	1.32107	16.5946	0.000249191	0.000417922	1
CPSG_08313	15.4223	2.1271	1.28068	62.1719	3.15901515099681e-14	1.93971586047545e-13	1
CPSG_08309	4.30944	4.26449	1.27228	21.5873	2.0529426092444e-05	4.16970454561768e-05	1
CPSG_08300	14.2824	1.22273	1.32176	66.7299	3.23435361331392e-15	2.14204440677431e-14	1
CPSG_08282	10.1131	2.59535	1.24473	40.0651	1.99516236790151e-09	7.2319272496731e-09	1
CPSG_08266	15.7993	2.3933	1.31053	76.6412	2.27815358112866e-17	1.79012953892417e-16	1
CPSG_08260	28.8645	5.34026	1.23944	67.121	2.6598236712854303e-15	1.76849420037538e-14	1
CPSG_08250	12.9471	1.8113	1.28323	61.2862	4.91902979307095e-14	2.99314971704732e-13	1
CPSG_08246	6.36642	4.79058	1.2741	24.7973	4.12407044604209e-06	9.45730712490332e-06	1
CPSG_08382	7.3178	4.07922	1.25063	20.2096	4.08829616213819e-05	7.81272469533324e-05	1
CPSG_07956	7.38298	5.24856	1.28675	40.6879	1.4612764650256401e-09	5.40127517938753e-09	1
CPSG_07955	12.8732	3.70587	1.27275	45.8069	1.13019327896175e-10	4.79833947528976e-10	1
CPSG_07950	7.49574	2.91694	1.297	32.7361	7.78817581018161e-08	2.32130332945378e-07	1
CPSG_07722	10.3609	2.58197	1.11852	15.8402	0.000363358	0.000592588	1
CPSG_07702	8.32355	4.52713	1.23592	22.6521	1.20547063404499e-05	2.54295463539778e-05	1
CPSG_07701	155.581	8.62143	1.26965	91.1297	1.62722257165053e-20	1.5672477968668401e-19	1
CPSG_07691	6.14466	4.59139	1.2607	21.0984	2.62140027998063e-05	5.21034218385302e-05	1
CPSG_07690	16.596	5.31054	1.22091	42.4627	6.01634982471599e-10	2.33653401602737e-09	1
CPSG_07687	352.772	8.29151	1.21581	226.507	6.52731740162957e-50	2.1157295154705098e-48	1
CPSG_07681	6.34145	2.94315	1.10609	25.2372	3.30994823494564e-06	7.73775000000122e-06	1
CPSG_07678	5.68901	4.55765	1.25994	22.6079	1.23238633358343e-05	2.59486216771377e-05	1
CPSG_07670	4.66643	3.38568	1.26791	14.2463	0.000806229	0.00122811	1
CPSG_07666	9.04104	5.1945	1.23997	32.1639	1.03678274071336e-07	3.02596936705172e-07	1
CPSG_07662	21.3022	5.37031	1.21859	57.1151	3.95925489640473e-13	2.2060575629389e-12	1
CPSG_07657	29.6802	3.37933	0.720876	31.6889	1.31477709180795e-07	3.78166687413361e-07	1
CPSG_07729	3.74276	3.81889	1.2849	12.828	0.00163843	0.00234031	1
CPSG_07655	3.97166	2.47792	1.30081	17.7775	0.000137933	0.000241326	1
CPSG_07649	14.6498	5.07405	1.28872	26.6307	1.64896120983256e-06	4.05473173934788e-06	1
CPSG_07636	20.3932	5.98972	1.2327	43.0801	4.41861312617259e-10	1.74212220448278e-09	1
CPSG_07626	6.63448	4.36959	1.24953	18.0829	0.000118398	0.000210283	1
CPSG_07613	9.311	5.17355	1.2444	29.2887	4.36555340197783e-07	1.16888645894101e-06	1
CPSG_07606	7.71725	2.38535	1.28687	49.8951	1.46355192600229e-11	6.852268809102369e-11	1
CPSG_07601	4.94668	4.25199	1.26232	17.8021	0.000136246	0.000238714	1
CPSG_07592	1.50113	2.94931	1.40831	11.9142	0.00258742	0.00357492	1
CPSG_07590	6.72342	5.13303	1.26696	47.475	4.90825436668751e-11	2.17420834035527e-10	1
CPSG_07585	9.17479	5.4773	1.24634	48.5852	2.8175168070036396e-11	1.27831078821121e-10	1
CPSG_07584	21.5148	5.07436	1.2651	45.0965	1.61219831082947e-10	6.63580037338966e-10	1
CPSG_07572	29.6922	6.07932	1.21577	86.3214	1.80110872682599e-19	1.6234057535108e-18	1
CPSG_07557	7.85148	3.56819	1.26369	27.9251	8.63279509570045e-07	2.22146200516078e-06	1
CPSG_07654	10.2245	5.64813	1.24352	54.0376	1.84454835459085e-12	9.655236806406479e-12	1
CPSG_08484	5.7056	4.43031	1.29909	15.9065	0.00035152	0.000574952	1
CPSG_07734	8.94978	2.71687	1.25391	26.9928	1.37590158047626e-06	3.43313414343855e-06	1
CPSG_07741	2.39768	3.69984	1.34857	24.4855	4.81994899882719e-06	1.08974165493269e-05	1
CPSG_07947	5.56176	4.66801	1.25756	29.0466	4.92739961732811e-07	1.30378839168077e-06	1
CPSG_07944	4.43439	4.341	1.2894	21.2049	2.48545950165843e-05	4.96355686024322e-05	1
CPSG_07941	6.29064	2.42374	1.27681	15.7394	0.000382148	0.000619635	1
CPSG_07932	8.38604	2.50114	1.11591	11.4931	0.00319372	0.0043464	1
CPSG_07931	13.2909	4.40815	1.24454	39.9279	2.13684643696855e-09	7.72887268135299e-09	1
CPSG_07897	9.31023	3.65743	1.26392	33.8296	4.50804702045537e-08	1.38908834606536e-07	1
CPSG_07895	5.49789	3.82464	1.25712	15.4766	0.000435821	0.000696611	1
CPSG_07893	12.1316	1.51948	1.27263	77.3315	1.61316268950544e-17	1.29167967371089e-16	1
CPSG_07889	10.2964	4.26952	1.24552	23.3872	8.34718150789556e-06	1.81303794221108e-05	1
CPSG_07874	3.27219	3.83118	1.28932	15.8178	0.00036745	0.000598278	1
CPSG_07869	8.26156	5.42146	1.27128	47.8711	4.0264391052664e-11	1.80014936655876e-10	1
CPSG_07864	7.29082	2.6203	1.27002	17.6504	0.000146979	0.000255527	1
CPSG_07735	51.519	7.26637	1.23111	74.9606	5.27853032716255e-17	3.95420571841443e-16	1
CPSG_07863	10.1209	3.76228	1.29447	29.1242	4.73970853196906e-07	1.25708555950179e-06	1
CPSG_07856	4.36359	3.25331	1.28919	12.4558	0.00197356	0.00277666	1
CPSG_07851	19.9224	6.0907	1.21339	52.7263	3.5532240758931697e-12	1.7904212794971398e-11	1
CPSG_07810	6.87708	3.70715	1.24918	17.7521	0.000139696	0.000243997	1
CPSG_07802	15.5568	4.26009	1.24133	55.4425	9.1370785367031e-13	4.95194401080806e-12	1
CPSG_07780	4.69601	3.58543	1.30651	11.467	0.00323578	0.00440008	1
CPSG_07773	20.5075	2.80858	1.11755	43.2374	4.0843129224056005e-10	1.6140936531570102e-09	1
CPSG_07770	2.4146	3.34418	1.35151	9.75375	0.0076208	0.00972359	1
CPSG_07761	4.39638	3.34108	1.27965	12.7431	0.00170949	0.00243563	1
CPSG_07757	5.16913	1.55156	1.33833	39.6283	2.48209541725752e-09	8.910696114563461e-09	1
CPSG_07752	7.19667	2.30069	1.36757	29.4622	4.00286494921719e-07	1.07690804020839e-06	1
CPSG_07749	3.0939	2.89635	1.29443	20.1639	4.18286880312329e-05	7.98892392936465e-05	1
CPSG_07747	6.98189	2.52448	1.3328	29.9476	3.14029795626964e-07	8.55775619287386e-07	1
CPSG_07862	22.532	6.24409	1.22365	50.6769	9.90055966419429e-12	4.74073673693167e-11	1
CPSG_08492	6.99798	2.11207	1.29922	48.5818	2.822313748984e-11	1.27876608169692e-10	1
CPSG_08495	11.2616	4.64419	1.26984	25.0117	3.70498094277659e-06	8.5720595457103e-06	1
CPSG_08496	5.76903	4.00751	1.27562	14.4414	0.000731288	0.00112462	1
CPSG_09123	6.74915	4.88406	1.27596	25.3976	3.05484754492674e-06	7.17145098142213e-06	1
CPSG_09088	15.4463	3.07359	1.45311	30.0738	2.9482474822377e-07	8.0866902055519e-07	1
CPSG_09076	27.8546	6.04521	1.24916	62.7998	2.3077779915609702e-14	1.43269237744973e-13	1
CPSG_09073	3.00432	3.94755	1.30477	24.1381	5.73425343670963e-06	1.27929638220703e-05	1
CPSG_09072	7.95184	4.4835	1.25183	20.5002	3.5353324879971e-05	6.86498030935381e-05	1
CPSG_09062	4.50201	3.05434	1.30823	13.676	0.00107224	0.00158601	1
CPSG_09054	4.9177	3.18547	1.35806	12.4167	0.00201257	0.00282801	1
CPSG_09050	5.84404	3.36036	1.30557	16.7924	0.000225723	0.000381792	1
CPSG_09043	13.6659	5.01955	1.23673	51.8546	5.49428375945755e-12	2.6998878357334398e-11	1
CPSG_09039	6.46608	2.86307	1.27743	11.5407	0.00311868	0.00425458	1
CPSG_09023	6.98807	3.88438	1.2706	19.1665	6.88741428044482e-05	0.000126319	1
CPSG_09017	4.72261	0.746651	1.33312	26.6079	1.66791665706099e-06	4.0950816103078e-06	1
CPSG_09125	4.77428	2.22124	1.27978	10.2863	0.00583931	0.00757964	1
CPSG_09016	10.8182	4.85514	1.24321	26.4343	1.8191624967738e-06	4.44698823540571e-06	1
CPSG_09012	5.59472	4.28823	1.25852	17.0391	0.000199529	0.000340218	1
CPSG_09011	5.97314	3.77526	1.26885	24.4328	4.94856677063658e-06	1.11624306044984e-05	1
CPSG_09009	25.4125	5.23931	1.21369	50.5022	1.0803887288672299e-11	5.1367988787185e-11	1
CPSG_09004	18.0031	3.3957	1.0697	36.5887	1.13465509596602e-08	3.77211275000144e-08	1
CPSG_09001	10.6933	5.62168	1.24606	44.7255	1.94079607483683e-10	7.94948185695622e-10	1
CPSG_08990	4.61798	4.03181	1.25831	15.3092	0.000473869	0.000750664	1
CPSG_08987	2.86097	4.02526	1.31005	38.5148	4.331232628255081e-09	1.52406943526596e-08	1
CPSG_08980	20.8779	5.30135	1.22311	54.7997	1.2600827285764299e-12	6.7317573344391895e-12	1
CPSG_08960	3.58802	4.07484	1.29917	19.7475	5.15089225436797e-05	9.66258085112657e-05	1
CPSG_08959	13.3792	4.85111	1.24651	36.0897	1.45621817195103e-08	4.77985536284998e-08	1
CPSG_08958	8.86737	4.32239	1.24876	24.003	6.135133575574e-06	1.36421736696965e-05	1
CPSG_08955	15.1082	6.28641	1.24853	73.7707	9.56949020340013e-17	7.01277205992648e-16	1
CPSG_09013	11.8423	5.02634	1.24609	27.1942	1.24407080067533e-06	3.1366960875666e-06	1
CPSG_08952	3.68839	3.38195	1.28849	9.95908	0.00687721	0.00883502	1
CPSG_09126	12.3948	5.19109	1.23384	30.4411	2.45355811617644e-07	6.79059475339145e-07	1
CPSG_09128	7.61689	4.30691	1.24399	20.8835	2.91883242493048e-05	5.75066283135047e-05	1
CPSG_09358	15.5101	5.06191	1.32349	25.0009	3.72498472097393e-06	8.61243038024906e-06	1
CPSG_09343	31.7908	7.32596	1.22881	110.788	8.76193619194279e-25	1.0548745322513999e-23	1
CPSG_09340	30.4277	5.63331	1.2133	58.7694	1.73139275654311e-13	9.87567678901325e-13	1
CPSG_09335	9.28305	2.94532	1.1061	13.3937	0.00123482	0.00179964	1
CPSG_09331	17.4578	5.95786	1.25457	36.1652	1.40223846999146e-08	4.61615808822385e-08	1
CPSG_09325	6.51235	3.28848	1.24883	12.4957	0.00193463	0.00272644	1
CPSG_09312	9.90763	5.34243	1.23369	36.3889	1.25386767268376e-08	4.16022433525292e-08	1
CPSG_09310	7.958	3.95318	1.26899	22.1334	1.56237078522595e-05	3.23113614539674e-05	1
CPSG_09307	6.93157	5.26152	1.2497	72.5087	1.79858983422354e-16	1.2872709832627501e-15	1
CPSG_09288	13.0525	5.1572	1.22713	33.0298	6.72450643438118e-08	2.03668564153629e-07	1
CPSG_09273	23.7692	6.71257	1.25954	53.2581	2.72360659744011e-12	1.3889981603586399e-11	1
CPSG_09259	12.4232	4.7001	1.24416	32.2404	9.97878760132254e-08	2.92000807326895e-07	1
CPSG_09127	31.59	4.71954	1.33063	49.5393	1.74853068191605e-11	8.141294100468239e-11	1
CPSG_09257	7.73536	4.53106	1.24816	20.3424	3.82569059883651e-05	7.35676155657609e-05	1
CPSG_09240	14.2912	4.03265	1.09436	34.2614	3.63277919323837e-08	1.12867268759507e-07	1
CPSG_09234	13.9995	5.29157	1.23284	33.1591	6.30369475671514e-08	1.91611857753713e-07	1
CPSG_09232	7.17632	2.29323	1.30329	42.7788	5.13693783958168e-10	2.0042381316238302e-09	1
CPSG_09216	18.8714	5.19113	1.23147	47.7793	4.21563587557112e-11	1.87726664947824e-10	1
CPSG_09215	15.4509	2.90978	1.08668	33.6197	5.00693191656526e-08	1.53859320790715e-07	1
CPSG_09210	4.95167	3.7697	1.28626	12.5547	0.00187837	0.00264937	1
CPSG_09203	8.28158	2.3793	1.11574	12.0495	0.00241811	0.00335588	1
CPSG_09202	17.7151	3.37722	0.827843	34.4737	3.2669166384378e-08	1.02635377336196e-07	1
CPSG_09182	3.57334	2.78555	1.31498	11.4452	0.00327118	0.00444464	1
CPSG_09168	8.27835	4.63606	1.26691	19.3409	6.3119874587915e-05	0.000116654	1
CPSG_09157	4.36167	3.3472	1.2704	12.9043	0.00157711	0.00226328	1
CPSG_09133	2.86929	3.39256	1.29797	9.7907	0.00748128	0.00955642	1
CPSG_09252	3.60605	0.0450782	1.40786	20.5477	3.45241429814676e-05	6.71170046081473e-05	1
CPSG_03688	7.10816	2.74855	1.25657	17.2011	0.000184001	0.000315336	1
CPSG_08951	5.33823	3.9299	1.30093	12.4626	0.00196692	0.00276962	1
CPSG_08941	7.06774	4.23232	1.2664	17.1368	0.000190016	0.000324656	1
CPSG_08671	4.03501	4.26848	1.26774	26.2286	2.01617513459072e-06	4.88256205366761e-06	1
CPSG_08670	3.94739	4.10497	1.28152	18.3909	0.000101502	0.000182099	1
CPSG_08660	5.03597	3.83604	1.27259	13.4329	0.00121082	0.00177155	1
CPSG_08654	6.48746	5.19781	1.28177	68.0966	1.63310776920304e-15	1.09884357085498e-14	1
CPSG_08638	24.2378	5.89045	1.22796	80.8837	2.73109276647889e-18	2.26761421571437e-17	1
CPSG_08635	11.7943	5.89189	1.22463	75.935	3.24280320748096e-17	2.47879583048035e-16	1
CPSG_08624	3.66722	3.23256	1.28863	9.91297	0.00703762	0.00903076	1
CPSG_08623	5.02338	4.04057	1.27684	13.5653	0.00113328	0.00167044	1
CPSG_08612	16.7736	6.17012	1.24778	47.0177	6.169406183011989e-11	2.69392075685666e-10	1
CPSG_08604	8.23812	3.01474	1.10162	15.5217	0.000426098	0.000682364	1
CPSG_08602	3.63858	2.30575	1.32463	16.0699	0.000323949	0.000532698	1
CPSG_08600	5.57172	3.15234976175243e-05	1.5051	56.008	6.88686069541648e-13	3.7687674357547e-12	1
CPSG_08681	16.5735	2.20284	0.964933	26.3038	1.94183360577923e-06	4.72288678577329e-06	1
CPSG_08597	11.1364	4.52425	1.26276	26.2437	2.00107172150313e-06	4.84947000229118e-06	1
CPSG_08589	17.0901	4.64405	1.26227	42.7013	5.33990148016296e-10	2.0786152297493503e-09	1
CPSG_08587	17.0588	6.05739	1.23943	43.4405	3.68985852383825e-10	1.4685375541745901e-09	1
CPSG_08579	5.14433	0.396389	1.49342	37.7478	6.3559387332883405e-09	2.18854642185036e-08	1
CPSG_08577	3.3891	4.16547	1.29101	31.3507	1.55696878774651e-07	4.42914918438269e-07	1
CPSG_08541	3.36233	1.37385	1.40755	19.8102	4.99185878907829e-05	9.37468299609076e-05	1
CPSG_08534	46.5647	4.43922	0.908463	56.5999	5.12255599453636e-13	2.826208880128e-12	1
CPSG_08529	13.4929	3.06603	1.29468	30.2558	2.69178578246221e-07	7.40131310985327e-07	1
CPSG_08518	11.4633	4.38696	1.26491	21.4157	2.23680954420043e-05	4.50166267074606e-05	1
CPSG_08516	4.48443	2.9797	1.29023	15.5029	0.000430117	0.000688474	1
CPSG_08515	13.8675	1.43485	0.923734	17.262	0.000178486	0.000306665	1
CPSG_08507	18.7711	5.74601	1.22077	44.1363	2.60575910168094e-10	1.0519777163792101e-09	1
CPSG_08505	13.7744	6.02545	1.24187	55.8304	7.52648821083372e-13	4.09222447721298e-12	1
CPSG_08593	9.91356	3.46451	1.26805	40.2253	1.84157894056778e-09	6.68961488001508e-09	1
CPSG_08943	11.1037	4.06734	1.26903	33.0047	6.80968240431297e-08	2.05509752774745e-07	1
CPSG_08683	19.7448	4.98442	1.21875	40.3073	1.76760615434148e-09	6.462690180352641e-09	1
[truncated: 1,728 more rows]
